# Supplementary material for: Rotational Scanning Electron Micrographs (rSEM): A novel and accessible tool to visualize and communicate complex morphology
Source: Zookeys. 2013 Sep 3;(328):47–57. doi: 10.3897/zookeys.328.5768 (PMC3800821; doi:10.3897/zookeys.328.5768)
Supplement: Supplementary file 2 — rSEM illustrating the distiphallus of Oxysarcodexia (Xylocamptopsis) fringidea (Curran & Walley) (Sarcophagidae, Diptera); web-published using Magic 360TM script files. Click and drag to rotate the rSEM and point click to open and close the magnification tool. (doi: 10.3897/zookeys.328.5768.app2) File format: Hypertext Markup Document, archived (zip). [file ZooKeys-328-047-s002.zip]

Archive with 163 entries (148 files):
- Fig S4 - magic360/
- Fig S4 - magic360/.DS_Store
- __MACOSX/
- __MACOSX/Fig S4 - magic360/
- __MACOSX/Fig S4 - magic360/._.DS_Store
- Fig S4 - magic360/fringidea/
- Fig S4 - magic360/fringidea/_notes/
- Fig S4 - magic360/fringidea/_notes/dwsync.xml
- __MACOSX/Fig S4 - magic360/fringidea/
- __MACOSX/Fig S4 - magic360/fringidea/_notes/
- __MACOSX/Fig S4 - magic360/fringidea/_notes/._dwsync.xml
- Fig S4 - magic360/fringidea/fringidea-lg-01.jpg
- __MACOSX/Fig S4 - magic360/fringidea/._fringidea-lg-01.jpg
- Fig S4 - magic360/fringidea/fringidea-lg-02.jpg
- __MACOSX/Fig S4 - magic360/fringidea/._fringidea-lg-02.jpg
- Fig S4 - magic360/fringidea/fringidea-lg-03.jpg
- __MACOSX/Fig S4 - magic360/fringidea/._fringidea-lg-03.jpg
- Fig S4 - magic360/fringidea/fringidea-lg-04.jpg
- __MACOSX/Fig S4 - magic360/fringidea/._fringidea-lg-04.jpg
- Fig S4 - magic360/fringidea/fringidea-lg-05.jpg
- __MACOSX/Fig S4 - magic360/fringidea/._fringidea-lg-05.jpg
- Fig S4 - magic360/fringidea/fringidea-lg-06.jpg
- __MACOSX/Fig S4 - magic360/fringidea/._fringidea-lg-06.jpg
- Fig S4 - magic360/fringidea/fringidea-lg-07.jpg
- __MACOSX/Fig S4 - magic360/fringidea/._fringidea-lg-07.jpg
- Fig S4 - magic360/fringidea/fringidea-lg-08.jpg
- __MACOSX/Fig S4 - magic360/fringidea/._fringidea-lg-08.jpg
- Fig S4 - magic360/fringidea/fringidea-lg-09.jpg
- __MACOSX/Fig S4 - magic360/fringidea/._fringidea-lg-09.jpg
- Fig S4 - magic360/fringidea/fringidea-lg-10.jpg
- __MACOSX/Fig S4 - magic360/fringidea/._fringidea-lg-10.jpg
- Fig S4 - magic360/fringidea/fringidea-lg-11.jpg
- __MACOSX/Fig S4 - magic360/fringidea/._fringidea-lg-11.jpg
- Fig S4 - magic360/fringidea/fringidea-lg-12.jpg
- __MACOSX/Fig S4 - magic360/fringidea/._fringidea-lg-12.jpg
- Fig S4 - magic360/fringidea/fringidea-lg-13.jpg
- __MACOSX/Fig S4 - magic360/fringidea/._fringidea-lg-13.jpg
- Fig S4 - magic360/fringidea/fringidea-lg-14.jpg
- __MACOSX/Fig S4 - magic360/fringidea/._fringidea-lg-14.jpg
- Fig S4 - magic360/fringidea/fringidea-lg-15.jpg
- __MACOSX/Fig S4 - magic360/fringidea/._fringidea-lg-15.jpg
- Fig S4 - magic360/fringidea/fringidea-lg-16.jpg
- __MACOSX/Fig S4 - magic360/fringidea/._fringidea-lg-16.jpg
- Fig S4 - magic360/fringidea/fringidea-lg-17.jpg
- __MACOSX/Fig S4 - magic360/fringidea/._fringidea-lg-17.jpg
- Fig S4 - magic360/fringidea/fringidea-lg-18.jpg
- __MACOSX/Fig S4 - magic360/fringidea/._fringidea-lg-18.jpg
- Fig S4 - magic360/fringidea/fringidea-sm-01.jpg
- __MACOSX/Fig S4 - magic360/fringidea/._fringidea-sm-01.jpg
- Fig S4 - magic360/fringidea/fringidea-sm-02.jpg
- __MACOSX/Fig S4 - magic360/fringidea/._fringidea-sm-02.jpg
- Fig S4 - magic360/fringidea/fringidea-sm-03.jpg
- __MACOSX/Fig S4 - magic360/fringidea/._fringidea-sm-03.jpg
- Fig S4 - magic360/fringidea/fringidea-sm-04.jpg
- __MACOSX/Fig S4 - magic360/fringidea/._fringidea-sm-04.jpg
- Fig S4 - magic360/fringidea/fringidea-sm-05.jpg
- __MACOSX/Fig S4 - magic360/fringidea/._fringidea-sm-05.jpg
- Fig S4 - magic360/fringidea/fringidea-sm-06.jpg
- __MACOSX/Fig S4 - magic360/fringidea/._fringidea-sm-06.jpg
- Fig S4 - magic360/fringidea/fringidea-sm-07.jpg
- __MACOSX/Fig S4 - magic360/fringidea/._fringidea-sm-07.jpg
- Fig S4 - magic360/fringidea/fringidea-sm-08.jpg
- __MACOSX/Fig S4 - magic360/fringidea/._fringidea-sm-08.jpg
- Fig S4 - magic360/fringidea/fringidea-sm-09.jpg
- __MACOSX/Fig S4 - magic360/fringidea/._fringidea-sm-09.jpg
- Fig S4 - magic360/fringidea/fringidea-sm-10.jpg
- __MACOSX/Fig S4 - magic360/fringidea/._fringidea-sm-10.jpg
- Fig S4 - magic360/fringidea/fringidea-sm-11.jpg
- __MACOSX/Fig S4 - magic360/fringidea/._fringidea-sm-11.jpg
- Fig S4 - magic360/fringidea/fringidea-sm-12.jpg
- __MACOSX/Fig S4 - magic360/fringidea/._fringidea-sm-12.jpg
- Fig S4 - magic360/fringidea/fringidea-sm-13.jpg
- __MACOSX/Fig S4 - magic360/fringidea/._fringidea-sm-13.jpg
- Fig S4 - magic360/fringidea/fringidea-sm-14.jpg
- __MACOSX/Fig S4 - magic360/fringidea/._fringidea-sm-14.jpg
- Fig S4 - magic360/fringidea/fringidea-sm-15.jpg
- __MACOSX/Fig S4 - magic360/fringidea/._fringidea-sm-15.jpg
- Fig S4 - magic360/fringidea/fringidea-sm-16.jpg
- __MACOSX/Fig S4 - magic360/fringidea/._fringidea-sm-16.jpg
- Fig S4 - magic360/fringidea/fringidea-sm-17.jpg
- __MACOSX/Fig S4 - magic360/fringidea/._fringidea-sm-17.jpg
- Fig S4 - magic360/fringidea/fringidea-sm-18.jpg
- __MACOSX/Fig S4 - magic360/fringidea/._fringidea-sm-18.jpg
- Fig S4 - magic360/magic360/
- Fig S4 - magic360/magic360/_notes/
- Fig S4 - magic360/magic360/_notes/dwsync.xml
- __MACOSX/Fig S4 - magic360/magic360/
- __MACOSX/Fig S4 - magic360/magic360/_notes/
- __MACOSX/Fig S4 - magic360/magic360/_notes/._dwsync.xml
- Fig S4 - magic360/magic360/graphics/
- Fig S4 - magic360/magic360/graphics/_notes/
- Fig S4 - magic360/magic360/graphics/_notes/dwsync.xml
- __MACOSX/Fig S4 - magic360/magic360/graphics/
- __MACOSX/Fig S4 - magic360/magic360/graphics/_notes/
- __MACOSX/Fig S4 - magic360/magic360/graphics/_notes/._dwsync.xml
- Fig S4 - magic360/magic360/graphics/buttons01.png
- __MACOSX/Fig S4 - magic360/magic360/graphics/._buttons01.png
- Fig S4 - magic360/magic360/graphics/buttons02.png
- __MACOSX/Fig S4 - magic360/magic360/graphics/._buttons02.png
- Fig S4 - magic360/magic360/graphics/buttons03.png
- __MACOSX/Fig S4 - magic360/magic360/graphics/._buttons03.png
- Fig S4 - magic360/magic360/graphics/buttons04.png
- __MACOSX/Fig S4 - magic360/magic360/graphics/._buttons04.png
- Fig S4 - magic360/magic360/graphics/buttons05.png
- __MACOSX/Fig S4 - magic360/magic360/graphics/._buttons05.png
- Fig S4 - magic360/magic360/graphics/buttons06.png
- __MACOSX/Fig S4 - magic360/magic360/graphics/._buttons06.png
- Fig S4 - magic360/magic360/graphics/buttons07.png
- __MACOSX/Fig S4 - magic360/magic360/graphics/._buttons07.png
- Fig S4 - magic360/magic360/graphics/buttons08.png
- __MACOSX/Fig S4 - magic360/magic360/graphics/._buttons08.png
- Fig S4 - magic360/magic360/graphics/buttons09.png
- __MACOSX/Fig S4 - magic360/magic360/graphics/._buttons09.png
- Fig S4 - magic360/magic360/graphics/buttons10.png
- __MACOSX/Fig S4 - magic360/magic360/graphics/._buttons10.png
- Fig S4 - magic360/magic360/graphics/buttons11.png
- __MACOSX/Fig S4 - magic360/magic360/graphics/._buttons11.png
- Fig S4 - magic360/magic360/graphics/buttons12.png
- __MACOSX/Fig S4 - magic360/magic360/graphics/._buttons12.png
- Fig S4 - magic360/magic360/graphics/buttons13.png
- __MACOSX/Fig S4 - magic360/magic360/graphics/._buttons13.png
- Fig S4 - magic360/magic360/graphics/buttons14.png
- __MACOSX/Fig S4 - magic360/magic360/graphics/._buttons14.png
- Fig S4 - magic360/magic360/graphics/buttons15.png
- __MACOSX/Fig S4 - magic360/magic360/graphics/._buttons15.png
- Fig S4 - magic360/magic360/graphics/buttons16.png
- __MACOSX/Fig S4 - magic360/magic360/graphics/._buttons16.png
- Fig S4 - magic360/magic360/graphics/buttons17.png
- __MACOSX/Fig S4 - magic360/magic360/graphics/._buttons17.png
- Fig S4 - magic360/magic360/graphics/buttons18.png
- __MACOSX/Fig S4 - magic360/magic360/graphics/._buttons18.png
- Fig S4 - magic360/magic360/graphics/buttons19.png
- __MACOSX/Fig S4 - magic360/magic360/graphics/._buttons19.png
- Fig S4 - magic360/magic360/graphics/buttons20.png
- __MACOSX/Fig S4 - magic360/magic360/graphics/._buttons20.png
- Fig S4 - magic360/magic360/graphics/buttons21.png
- __MACOSX/Fig S4 - magic360/magic360/graphics/._buttons21.png
- Fig S4 - magic360/magic360/graphics/buttons22.png
- __MACOSX/Fig S4 - magic360/magic360/graphics/._buttons22.png
- Fig S4 - magic360/magic360/graphics/buttons23.png
- __MACOSX/Fig S4 - magic360/magic360/graphics/._buttons23.png
- Fig S4 - magic360/magic360/graphics/buttons24.png
- __MACOSX/Fig S4 - magic360/magic360/graphics/._buttons24.png
- Fig S4 - magic360/magic360/graphics/hint-01.png
- __MACOSX/Fig S4 - magic360/magic360/graphics/._hint-01.png
- Fig S4 - magic360/magic360/graphics/hint-02.png
- __MACOSX/Fig S4 - magic360/magic360/graphics/._hint-02.png
- Fig S4 - magic360/magic360/graphics/hint-03.png
- __MACOSX/Fig S4 - magic360/magic360/graphics/._hint-03.png
- Fig S4 - magic360/magic360/graphics/hint-04.png
- __MACOSX/Fig S4 - magic360/magic360/graphics/._hint-04.png
- Fig S4 - magic360/magic360/graphics/hint-05.png
- __MACOSX/Fig S4 - magic360/magic360/graphics/._hint-05.png
- Fig S4 - magic360/magic360/graphics/loader.gif
- __MACOSX/Fig S4 - magic360/magic360/graphics/._loader.gif
- Fig S4 - magic360/magic360/graphics/progress.gif
- __MACOSX/Fig S4 - magic360/magic360/graphics/._progress.gif
- Fig S4 - magic360/magic360/graphics/zoomin.cur
- Fig S4 - magic360/magic360/graphics/zoomout.cur
- Fig S4 - magic360/magic360/magic360.css
- Fig S4 - magic360/magic360/magic360.js
- Fig S4 - magic360/magic360example.html
- __MACOSX/Fig S4 - magic360/._magic360example.html
