# Supplementary material for: Rotational Scanning Electron Micrographs (rSEM): A novel and accessible tool to visualize and communicate complex morphology
Source: Zookeys. 2013 Sep 3;(328):47–57. doi: 10.3897/zookeys.328.5768 (PMC3800821; doi:10.3897/zookeys.328.5768)
Supplement: Supplementary file 2 — rSEM illustrating the distiphallus of Oxysarcodexia (Xylocamptopsis) fringidea (Curran & Walley) (Sarcophagidae, Diptera); web-published using Magic 360TM script files. Click and drag to rotate the rSEM and point click to open and close the magnification tool. (doi: 10.3897/zookeys.328.5768.app2) File format: Hypertext Markup Document, archived (zip). [file ZooKeys-328-047-s002.zip › Fig S4 - magic360/fringidea/_notes/dwsync.xml]

<?xml version="1.0" encoding="utf-8" ?>
<dwsync>
<file name="fringidea-sm-01.jpg" server="web320.opentransfer.com" local="3436793859" remote="12026725832" />
<file name="fringidea-lg-01.jpg" server="web320.opentransfer.com" local="3436793871" remote="12026725772" />
<file name="fringidea-lg-02.jpg" server="web320.opentransfer.com" local="3436793871" remote="12026725772" />
<file name="fringidea-lg-03.jpg" server="web320.opentransfer.com" local="3436793872" remote="12026725772" />
<file name="fringidea-lg-04.jpg" server="web320.opentransfer.com" local="3436793872" remote="12026725772" />
<file name="fringidea-lg-05.jpg" server="web320.opentransfer.com" local="3436793873" remote="12026725772" />
<file name="fringidea-lg-06.jpg" server="web320.opentransfer.com" local="3436793873" remote="12026725772" />
<file name="fringidea-lg-07.jpg" server="web320.opentransfer.com" local="3436793874" remote="12026725772" />
<file name="fringidea-lg-08.jpg" server="web320.opentransfer.com" local="3436793874" remote="12026725772" />
<file name="fringidea-lg-09.jpg" server="web320.opentransfer.com" local="3436793875" remote="12026725772" />
<file name="fringidea-lg-10.jpg" server="web320.opentransfer.com" local="3436793876" remote="12026725772" />
<file name="fringidea-lg-11.jpg" server="web320.opentransfer.com" local="3436793876" remote="12026725772" />
<file name="fringidea-lg-12.jpg" server="web320.opentransfer.com" local="3436793877" remote="12026725772" />
<file name="fringidea-lg-13.jpg" server="web320.opentransfer.com" local="3436793877" remote="12026725772" />
<file name="fringidea-lg-14.jpg" server="web320.opentransfer.com" local="3436793877" remote="12026725832" />
<file name="fringidea-lg-15.jpg" server="web320.opentransfer.com" local="3436793878" remote="12026725832" />
<file name="fringidea-lg-16.jpg" server="web320.opentransfer.com" local="3436793878" remote="12026725832" />
<file name="fringidea-lg-17.jpg" server="web320.opentransfer.com" local="3436793879" remote="12026725832" />
<file name="fringidea-lg-18.jpg" server="web320.opentransfer.com" local="3436793879" remote="12026725832" />
<file name="fringidea-sm-02.jpg" server="web320.opentransfer.com" local="3436793859" remote="12026725832" />
<file name="fringidea-sm-03.jpg" server="web320.opentransfer.com" local="3436793860" remote="12026725832" />
<file name="fringidea-sm-04.jpg" server="web320.opentransfer.com" local="3436793860" remote="12026725832" />
<file name="fringidea-sm-05.jpg" server="web320.opentransfer.com" local="3436793861" remote="12026725832" />
<file name="fringidea-sm-06.jpg" server="web320.opentransfer.com" local="3436793861" remote="12026725832" />
<file name="fringidea-sm-07.jpg" server="web320.opentransfer.com" local="3436793862" remote="12026725832" />
<file name="fringidea-sm-08.jpg" server="web320.opentransfer.com" local="3436793863" remote="12026725832" />
<file name="fringidea-sm-09.jpg" server="web320.opentransfer.com" local="3436793863" remote="12026725832" />
<file name="fringidea-sm-10.jpg" server="web320.opentransfer.com" local="3436793864" remote="12026725832" />
<file name="fringidea-sm-11.jpg" server="web320.opentransfer.com" local="3436793864" remote="12026725832" />
<file name="fringidea-sm-12.jpg" server="web320.opentransfer.com" local="3436793865" remote="12026725832" />
<file name="fringidea-sm-13.jpg" server="web320.opentransfer.com" local="3436793865" remote="12026725832" />
<file name="fringidea-sm-14.jpg" server="web320.opentransfer.com" local="3436793866" remote="12026725892" />
<file name="fringidea-sm-15.jpg" server="web320.opentransfer.com" local="3436793866" remote="12026725892" />
<file name="fringidea-sm-16.jpg" server="web320.opentransfer.com" local="3436793867" remote="12026725892" />
<file name="fringidea-sm-17.jpg" server="web320.opentransfer.com" local="3436793867" remote="12026725892" />
<file name="fringidea-sm-18.jpg" server="web320.opentransfer.com" local="3436793868" remote="12026725892" />
</dwsync>
