# Supplementary material for: Rotational Scanning Electron Micrographs (rSEM): A novel and accessible tool to visualize and communicate complex morphology
Source: Zookeys. 2013 Sep 3;(328):47–57. doi: 10.3897/zookeys.328.5768 (PMC3800821; doi:10.3897/zookeys.328.5768)
Supplement: Supplementary file 2 — rSEM illustrating the distiphallus of Oxysarcodexia (Xylocamptopsis) fringidea (Curran & Walley) (Sarcophagidae, Diptera); web-published using Magic 360TM script files. Click and drag to rotate the rSEM and point click to open and close the magnification tool. (doi: 10.3897/zookeys.328.5768.app2) File format: Hypertext Markup Document, archived (zip). [file ZooKeys-328-047-s002.zip › Fig S4 - magic360/magic360/graphics/_notes/dwsync.xml]

<?xml version="1.0" encoding="utf-8" ?>
<dwsync>
<file name="buttons01.png" server="web320.opentransfer.com" local="3435657880" remote="12026725592" />
<file name="buttons02.png" server="web320.opentransfer.com" local="3435657880" remote="12026272292" />
<file name="buttons03.png" server="web320.opentransfer.com" local="3435657880" remote="12026272292" />
<file name="buttons04.png" server="web320.opentransfer.com" local="3435657880" remote="12026272292" />
<file name="buttons05.png" server="web320.opentransfer.com" local="3435657880" remote="12026272292" />
<file name="buttons06.png" server="web320.opentransfer.com" local="3435657880" remote="12026272292" />
<file name="buttons07.png" server="web320.opentransfer.com" local="3435657880" remote="12026272292" />
<file name="buttons08.png" server="web320.opentransfer.com" local="3435657880" remote="12026272292" />
<file name="buttons09.png" server="web320.opentransfer.com" local="3435657880" remote="12026272292" />
<file name="buttons10.png" server="web320.opentransfer.com" local="3435657880" remote="12026272352" />
<file name="buttons11.png" server="web320.opentransfer.com" local="3435657880" remote="12026272352" />
<file name="buttons12.png" server="web320.opentransfer.com" local="3435657880" remote="12026272352" />
<file name="buttons13.png" server="web320.opentransfer.com" local="3435657880" remote="12026272352" />
<file name="buttons14.png" server="web320.opentransfer.com" local="3435657880" remote="12026272352" />
<file name="buttons15.png" server="web320.opentransfer.com" local="3435657880" remote="12026272352" />
<file name="buttons16.png" server="web320.opentransfer.com" local="3435657880" remote="12026272352" />
<file name="buttons17.png" server="web320.opentransfer.com" local="3435657880" remote="12026272352" />
<file name="buttons18.png" server="web320.opentransfer.com" local="3435657880" remote="12026272352" />
<file name="buttons19.png" server="web320.opentransfer.com" local="3435657880" remote="12026272352" />
<file name="buttons20.png" server="web320.opentransfer.com" local="3435657880" remote="12026272352" />
<file name="buttons21.png" server="web320.opentransfer.com" local="3435657880" remote="12026272352" />
<file name="buttons22.png" server="web320.opentransfer.com" local="3435657880" remote="12026272352" />
<file name="buttons23.png" server="web320.opentransfer.com" local="3435657880" remote="12026272352" />
<file name="buttons24.png" server="web320.opentransfer.com" local="3435657880" remote="12026272352" />
<file name="hint-01.png" server="web320.opentransfer.com" local="3435657880" remote="12026725592" />
<file name="hint-02.png" server="web320.opentransfer.com" local="3435657880" remote="12026272352" />
<file name="hint-03.png" server="web320.opentransfer.com" local="3435657880" remote="12026272352" />
<file name="hint-04.png" server="web320.opentransfer.com" local="3435657880" remote="12026272352" />
<file name="hint-05.png" server="web320.opentransfer.com" local="3435657880" remote="12026272352" />
<file name="loader.gif" server="web320.opentransfer.com" local="3435657880" remote="12026725592" />
<file name="progress.gif" server="web320.opentransfer.com" local="3435657880" remote="12026725592" />
<file name="zoomin.cur" server="web320.opentransfer.com" local="3435657880" remote="12026725592" />
<file name="zoomout.cur" server="web320.opentransfer.com" local="3435657880" remote="12026725592" />
</dwsync>
