# Supplementary material for: Rotational Scanning Electron Micrographs (rSEM): A novel and accessible tool to visualize and communicate complex morphology
Source: Zookeys. 2013 Sep 3;(328):47–57. doi: 10.3897/zookeys.328.5768 (PMC3800821; doi:10.3897/zookeys.328.5768)
Supplement: Supplementary file 2 — rSEM illustrating the distiphallus of Oxysarcodexia (Xylocamptopsis) fringidea (Curran & Walley) (Sarcophagidae, Diptera); web-published using Magic 360TM script files. Click and drag to rotate the rSEM and point click to open and close the magnification tool. (doi: 10.3897/zookeys.328.5768.app2) File format: Hypertext Markup Document, archived (zip). [file ZooKeys-328-047-s002.zip › Fig S4 - magic360/magic360/magic360.js]

/*


   Magic 360 JS v3.0.4 DEMO
   Copyright 2012 Magic Toolbox
   Buy a license: www.magictoolbox.com/magic360/
   License agreement: http://www.magictoolbox.com/license/


*/
eval(function(m,a,g,i,c,k){c=function(e){return(e<a?'':c(parseInt(e/a)))+((e=e%a)>35?String.fromCharCode(e+29):e.toString(36))};if(!''.replace(/^/,String)){while(g--){k[c(g)]=i[g]||c(g)}i=[function(e){return k[e]}];c=function(){return'\\w+'};g=1};while(g--){if(i[g]){m=m.replace(new RegExp('\\b'+c(g)+'\\b','g'),i[g])}}return m}('L 2t=(I(){L g,f;g=f=(I(){L i={4H:"8u.0.b1",9Y:0,5G:{},$7H:I(l){K(l.$4b||(l.$4b=++h.9Y))},6m:I(l){K(h.5G[l]||(h.5G[l]={}))},$F:I(){},$V:I(){K V},$12:I(){K 12},2a:I(l){K(2V!=l)},6M:I(m,l){K(2V!=m)?m:l},3K:I(l){K!!(l)},29:I(l){J(!h.2a(l)){K V}J(l.$2Y){K l.$2Y}J(!!l.4h){J(1==l.4h){K"7p"}J(3==l.4h){K"9J"}}J(l.1l&&l.7F){K"aF"}J(l.1l&&l.6j){K"1U"}J((l 3t X.aH||l 3t X.7Q)&&l.3o===h.2g){K"73"}J(l 3t X.4B){K"4I"}J(l 3t X.7Q){K"I"}J(l 3t X.7V){K"3S"}J(h.M.2W){J(h.2a(l.8y)){K"17"}}1d{J(l===X.17||l.3o==X.T||l.3o==X.aI||l.3o==X.aE||l.3o==X.aC||l.3o==X.aB){K"17"}}J(l 3t X.5K){K"4s"}J(l 3t X.6N){K"aL"}J(l===X){K"X"}J(l===Q){K"Q"}K 5i(l)},1p:I(u,s){J(!(u 3t X.4B)){u=[u]}1q(L r=0,n=u.1l;r<n;r++){J(!h.2a(u)){7n}1q(L q 1G(s||{})){2N{u[r][q]=s[q]}30(m){}}}K u[0]},6e:I(s,r){J(!(s 3t X.4B)){s=[s]}1q(L q=0,m=s.1l;q<m;q++){J(!h.2a(s[q])){7n}J(!s[q].1f){7n}1q(L n 1G(r||{})){J(!s[q].1f[n]){s[q].1f[n]=r[n]}}}K s[0]},9l:I(n,m){J(!h.2a(n)){K n}1q(L l 1G(m||{})){J(!n[l]){n[l]=m[l]}}K n},$2N:I(){1q(L n=0,m=1U.1l;n<m;n++){2N{K 1U[n]()}30(o){}}K S},$A:I(p){J(!h.2a(p)){K $1v([])}J(p.9k){K $1v(p.9k())}J(p.7F){L n=p.1l||0,m=W 4B(n);4k(n--){m[n]=p[n]}K $1v(m)}K $1v(4B.1f.aw.2r(p))},5g:I(){K W 5K().aV()},3y:I(u){L q;48(h.29(u)){1t"92":q={};1q(L s 1G u){q[s]=h.3y(u[s])}1C;1t"4I":q=[];1q(L n=0,m=u.1l;n<m;n++){q[n]=h.3y(u[n])}1C;4S:K u}K h.$(q)},$:I(m){J(!h.2a(m)){K S}J(m.$7Y){K m}48(h.29(m)){1t"4I":m=h.9l(m,h.1p(h.4B,{$7Y:h.$F}));m.3h=m.9B;K m;1C;1t"3S":L l=Q.aW(m);J(h.2a(l)){K h.$(l)}K S;1C;1t"X":1t"Q":h.$7H(m);m=h.1p(m,h.4R);1C;1t"7p":h.$7H(m);m=h.1p(m,h.24);1C;1t"17":m=h.1p(m,h.T);1C;1t"9J":K m;1C;1t"I":1t"4I":1t"4s":4S:1C}K h.1p(m,{$7Y:h.$F})},$W:I(l,n,m){K $1v(h.5P.7v(l)).8H(n||{}).1m(m||{})},aO:I(m){J(Q.86&&Q.86.1l){Q.86[0].aQ(m,0)}1d{L l=$1v(Q.7v("2k"));l.6Y(m);Q.7P("7i")[0].6R(l)}}};L h=i;L j=i.$;J(!X.9C){X.9C=i;X.$1v=i.$}h.4B={$2Y:"4I",6B:I(p,q){L m=H.1l;1q(L n=H.1l,o=(q<0)?13.1Y(0,n+q):q||0;o<n;o++){J(H[o]===p){K o}}K-1},38:I(l,m){K H.6B(l,m)!=-1},9B:I(m,q){1q(L p=0,n=H.1l;p<n;p++){J(p 1G H){m.2r(q,H[p],p,H)}}},3T:I(m,u){L s=[];1q(L q=0,n=H.1l;q<n;q++){J(q 1G H){L p=H[q];J(m.2r(u,H[q],q,H)){s.2E(p)}}}K s},aY:I(m,s){L q=[];1q(L p=0,n=H.1l;p<n;p++){J(p 1G H){q[p]=m.2r(s,H[p],p,H)}}K q}};h.6e(7V,{$2Y:"3S",3Y:I(){K H.4u(/^\\s+|\\s+$/g,"")},ag:I(l,m){K(m||V)?(H.6n()===l.6n()):(H.4z().6n()===l.4z().6n())},6c:I(){K H.4u(/-\\D/g,I(l){K l.9E(1).ae()})},8w:I(){K H.4u(/[A-Z]/g,I(l){K("-"+l.9E(0).4z())})},3W:I(l){K 2O(H,l||10)},ai:I(){K 2H(H)},as:I(){K!H.4u(/12/i,"").3Y()},7M:I(m,l){l=l||"";K(l+H+l).6B(l+m+l)>-1}});i.6e(7Q,{$2Y:"I",1e:I(){L n=h.$A(1U),l=H,p=n.5c();K I(){K l.4t(p||S,n.9m(h.$A(1U)))}},3d:I(){L n=h.$A(1U),l=H,p=n.5c();K I(m){K l.4t(p||S,$1v([m||X.17]).9m(n))}},1S:I(){L n=h.$A(1U),l=H,o=n.5c();K X.5h(I(){K l.4t(l,n)},o||0)},a5:I(){L n=h.$A(1U),l=H;K I(){K l.1S.4t(l,n)}},89:I(){L n=h.$A(1U),l=H,o=n.5c();K X.av(I(){K l.4t(l,n)},o||0)}});L k=7u.al.4z();h.M={5j:{8S:!!(Q.aj),ar:!!(X.ao),6U:!!(Q.am),39:!!(Q.ak||Q.4o||Q.8B||Q.aT||Q.c5||Q.bJ||Q.bI||Q.bK)},1T:I(){K"bL"1G X||(X.a4&&Q 3t a4)}(),6S:k.4P(/8d|bN|bM|bH\\/|bG|bB|bA|bz|bC|bF|bE|9f(8f|9d|ad)|bP|c0|bZ |c2|c4|c3|bY|a9 m(bX|1G)i|bR( bQ)?|a6|p(bU|bW)\\/|bV|by|bx|b9|b8|b6\\.(M|bg)|bh|bs|br (ce|a6)|bu|bw/)?12:V,3x:(X.a9)?"7a":!!(X.bv)?"2W":(2V!=Q.bq||S!=X.bj)?"66":(S!=X.bi||!7u.bl)?"31":"bm",4H:"",93:"",94:"",3r:"",2M:0,8b:k.4P(/9f(?:ad|9d|8f)/)?"bn":(k.4P(/(?:bo|8d)/)||7u.8b.4P(/bk|6T|bp/i)||["bt"])[0].4z(),5o:Q.6l&&"87"==Q.6l.4z(),3b:I(){K(Q.6l&&"87"==Q.6l.4z())?Q.2q:Q.7d},3m:V,2G:I(){J(h.M.3m){K}h.M.3m=12;h.2q=$1v(Q.2q);h.6T=$1v(X);(I(){h.M.59={3s:V,4K:""};J(5i Q.2q.2k.8K!=="2V"){h.M.59.3s=12}1d{L n="79 7f O 5Y 8Y".2m(" ");1q(L m=0,l=n.1l;m<l;m++){h.M.59.4K=n[m];J(5i Q.2q.2k[h.M.59.4K+"b7"]!=="2V"){h.M.59.3s=12;1C}}}})();(I(){h.M.5T={3s:V,4K:""};J(5i Q.2q.2k.b5!=="2V"){h.M.5T.3s=12}1d{L n="79 7f O 5Y 8Y".2m(" ");1q(L m=0,l=n.1l;m<l;m++){h.M.5T.4K=n[m];J(5i Q.2q.2k[h.M.5T.4K+"b4"]!=="2V"){h.M.5T.3s=12;1C}}}})();$1v(Q).25("6u")}};(I(){I l(){K!!(1U.6j.75)}h.M.4H=("7a"==h.M.3x)?!!(Q.7i)?b0:!!(X.b2)?b3:!!(X.9a)?8k:(h.M.5j.6U)?be:((l())?bf:((Q.5M)?bd:4e)):("2W"==h.M.3x)?!!(X.bc||X.ba)?96:!!(X.8R&&X.bb)?6:((X.8R)?5:4):("31"==h.M.3x)?((h.M.5j.8S)?((h.M.5j.6U)?bT:9b):bS):("66"==h.M.3x)?!!(Q.7i)?4e:!!Q.5l?c1:!!(X.9a)?aZ:((Q.5M)?bO:bD):"";h.M[h.M.3x]=h.M[h.M.3x+h.M.4H]=12;J(X.8r){h.M.8r=12}L m=({66:["-99-","7f","99"],31:["-31-","79","31"],2W:["-5Y-","5Y","5Y"],7a:["-o-","O","o"]})[h.M.3x]||["","",""];h.M.93=m[0];h.M.94=m[1];h.M.3r=m[2];h.M.2M=(!h.M.2W)?0:(Q.95)?Q.95:I(){L n=0;J(h.M.5o){K 5}48(h.M.4H){1t 4:n=6;1C;1t 5:n=7;1C;1t 6:n=8;1C;1t 96:n=9;1C}K n}()})();(I(){h.M.39={3s:h.M.5j.39,5H:I(){K!!(Q.aq||Q.39||Q.at||Q[h.M.3r+"af"])},76:I(l,m){m||(m={});J(H.3s){h.$(Q).19(H.7J,H.8z=I(n){J(H.5H()){m.6L&&m.6L()}1d{h.$(Q).1o(H.7J,H.8z);m.6O&&m.6O()}}.3d(H));h.$(Q).19(H.7X,H.45=I(n){m.5z&&m.5z();h.$(Q).1o(H.7X,H.45)}.3d(H));l[h.M.3r+"8A"]?l[h.M.3r+"8A"]():l.an()}1d{J(m.5z){m.5z()}}},8T:(Q.4o||Q.8B||Q[h.M.3r+"ap"]||Q[h.M.3r+"au"]||I(){}).1e(Q),7J:(Q.4o?"":h.M.3r)+"aP",7X:(Q.4o?"":h.M.3r)+"aM",4K:h.M.3r,aN:S}})();h.24={4d:I(l){K H.4O.7M(l," ")},1r:I(l){J(l&&!H.4d(l)){H.4O+=(H.4O?" ":"")+l}K H},6s:I(l){l=l||".*";H.4O=H.4O.4u(W 6N("(^|\\\\s)"+l+"(?:\\\\s|$)"),"$1").3Y();K H},aR:I(l){K H.4d(l)?H.6s(l):H.1r(l)},1Q:I(n){n=(n=="7G"&&H.5R)?"7w":n.6c();L l=S,m=S;J(H.5R){l=H.5R[n]}1d{J(Q.7I&&Q.7I.8v){m=Q.7I.8v(H,S);l=m?m.aS([n.8w()]):S}}J(!l){l=H.2k[n]}J("1W"==n){K h.2a(l)?2H(l):1}J(/^(4A(8D|8E|8M|8N)aX)|((5I|1X)(8D|8E|8M|8N))$/.4D(n)){l=2O(l)?l:"aU"}K("1u"==l?S:l)},4c:I(m,l){2N{J("1W"==m){H.4r(l);K H}1d{J("7G"==m){H.2k[("2V"===5i(H.2k.7w))?"aK":"7w"]=l;K H}1d{J(h.M.59&&/8K/.4D(m)){}}}H.2k[m.6c()]=l+(("az"==h.29(l)&&!$1v(["7y","56"]).38(m.6c()))?"4F":"")}30(n){}K H},1m:I(m){1q(L l 1G m){H.4c(l,m[l])}K H},9W:I(){L l={};h.$A(1U).3h(I(m){l[m]=H.1Q(m)},H);K l},4r:I(o,m){m=m||V;o=2H(o);J(m){J(o==0){J("32"!=H.2k.3D){H.2k.3D="32"}}1d{J("7z"!=H.2k.3D){H.2k.3D="7z"}}}J(h.M.2W){J(!H.5R||!H.5R.ay){H.2k.56=1}2N{L n=H.aD.7F("8J.8F.8G");n.5H=(1!=o);n.1W=o*1O}30(l){H.2k.3T+=(1==o)?"":"aJ:8J.8F.8G(5H=12,1W="+o*1O+")"}}H.2k.1W=o;K H},8H:I(l){1q(L m 1G l){H.aG(m,""+l[m])}K H},4f:I(){K H.1m({2u:"3U",3D:"32"})},3A:I(){K H.1m({2u:"2j",3D:"7z"})},1H:I(){K{P:H.a2,R:H.a0}},ca:I(m){L l=H.1H();l.P-=(2H(H.1Q("4A-1j-P"))+2H(H.1Q("4A-2R-P")));l.R-=(2H(H.1Q("4A-1h-P"))+2H(H.1Q("4A-2Z-P")));J(!m){l.P-=(2H(H.1Q("5I-1j"))+2H(H.1Q("5I-2R")));l.R-=(2H(H.1Q("5I-1h"))+2H(H.1Q("5I-2Z")))}K l},4q:I(){K{1h:H.60,1j:H.5F}},dC:I(){L l=H,m={1h:0,1j:0};do{m.1j+=l.5F||0;m.1h+=l.60||0;l=l.3B}4k(l);K m},6W:I(){J(h.2a(Q.7d.8I)){L m=H.8I(),o=$1v(Q).4q(),q=h.M.3b();K{1h:m.1h+o.y-q.dD,1j:m.1j+o.x-q.dB}}L p=H,n=t=0;do{n+=p.dA||0;t+=p.dx||0;p=p.dy}4k(p&&!(/^(?:2q|dz)$/i).4D(p.6o));K{1h:t,1j:n}},7Z:I(){L m=H.6W();L l=H.1H();K{1h:m.1h,2Z:m.1h+l.R,1j:m.1j,2R:m.1j+l.P}},9o:I(m){2N{H.dE=m}30(l){H.dK=m}K H},2e:I(){K(H.3B)?H.3B.58(H):H},3Z:I(){h.$A(H.dL).3h(I(l){J(3==l.4h||8==l.4h){K}$1v(l).3Z()});H.2e();H.6G();J(H.$4b){h.5G[H.$4b]=S;3l h.5G[H.$4b]}K S},2b:I(n,m){m=m||"2Z";L l=H.1B;("1h"==m&&l)?H.dI(n,l):H.6R(n);K H},1V:I(n,m){L l=$1v(n).2b(H,m);K H},7W:I(l){H.2b(l.3B.53(H,l));K H},a1:I(l){J(!(l=$1v(l))){K V}K(H==l)?V:(H.38&&!(h.M.8L))?(H.38(l)):(H.8O)?!!(H.8O(l)&16):h.$A(H.7l(l.6o)).38(l)}};h.24.dH=h.24.1Q;h.24.9V=h.24.1m;J(!X.24){X.24=h.$F;J(h.M.3x.31){X.Q.7v("dw")}X.24.1f=(h.M.3x.31)?X["[[dk.1f]]"]:{}}h.6e(X.24,{$2Y:"7p"});h.4R={1H:I(){J(h.M.1T||h.M.dl||h.M.8L){K{P:6k.dj,R:6k.di}}K{P:h.M.3b().df,R:h.M.3b().dg}},4q:I(){K{x:6k.dh||h.M.3b().5F,y:6k.dn||h.M.3b().60}},dt:I(){L l=H.1H();K{P:13.1Y(h.M.3b().du,l.P),R:13.1Y(h.M.3b().ds,l.R)}}};h.1p(Q,{$2Y:"Q"});h.1p(X,{$2Y:"X"});h.1p([h.24,h.4R],{1J:I(o,m){L l=h.6m(H.$4b),n=l[o];J(2V!=m&&2V==n){n=l[o]=m}K(h.2a(n)?n:S)},2A:I(n,m){L l=h.6m(H.$4b);l[n]=m;K H},2s:I(m){L l=h.6m(H.$4b);3l l[m];K H}});J(!(X.83&&X.83.1f&&X.83.1f.5M)){h.1p([h.24,h.4R],{5M:I(l){K h.$A(H.7P("*")).3T(I(n){2N{K(1==n.4h&&n.4O.7M(l," "))}30(m){}})}})}h.1p([h.24,h.4R],{dN:I(){K H.5M(1U[0])},7l:I(){K H.7P(1U[0])}});J(h.M.39.3s&&!Q.8t){h.24.8t=I(){h.M.39.76(H)}}h.T={$2Y:"17",4m:h.$V,1k:I(){K H.5m().2Q()},5m:I(){J(H.8x){H.8x()}1d{H.8y=12}K H},2Q:I(){J(H.8C){H.8C()}1d{H.dq=V}K H},57:I(){H.4m=h.$12;K H},1Z:I(){L m,l;m=((/62/i).4D(H.1L))?H.1I[0]:H;K(!h.2a(m))?{x:0,y:0}:{x:m.dM||m.2y+h.M.3b().5F,y:m.e1||m.2x+h.M.3b().60}},82:I(){L l=H.3v||H.e7;4k(l&&3==l.4h){l=l.3B}K l},7A:I(){L m=S;48(H.1L){1t"4Q":m=H.61||H.e8;1C;1t"5S":m=H.61||H.e6;1C;4S:K m}2N{4k(m&&3==m.4h){m=m.3B}}30(l){m=S}K m},3u:I(){J(!H.8P&&H.26!==2V){K(H.26&1?1:(H.26&2?3:(H.26&4?2:0)))}K H.8P}};h.6F="8Q";h.6X="ea";h.6g="";J(!Q.8Q){h.6F="e3";h.6X="e4";h.6g="5U"}h.T.U={1L:"",x:S,y:S,1P:S,26:S,3v:S,61:S,$2Y:"17.e9",4m:h.$V,35:$1v([]),2T:I(l){L m=l;H.35.2E(m)},1k:I(){K H.5m().2Q()},5m:I(){H.35.3h(I(m){2N{m.5m()}30(l){}});K H},2Q:I(){H.35.3h(I(m){2N{m.2Q()}30(l){}});K H},57:I(){H.4m=h.$12;K H},1Z:I(){K{x:H.x,y:H.y}},82:I(){K H.3v},7A:I(){K H.61},3u:I(){K H.26}};h.1p([h.24,h.4R],{19:I(s,r,q,o){L p,n,m,l;J(h.29(s)=="4I"){$1v(s).3h(H.19.3d(H,r,q));K H}J(!s||!r||h.29(s)!="3S"||h.29(r)!="I"){K H}J(s=="6u"&&h.M.3m){r.2r(H);K H}q=2O(q||50);J(!r.$6h){r.$6h=13.3k(13.eb()*h.5g())}p=H.1J("35",{});n=p[s];J(!n){p[s]=n=$1v([]);m=H;J(h.T.U[s]){h.T.U[s].1b.4g.2r(H,o)}1d{n.1M=I(u){u=h.1p(u||X.e,{$2Y:"17"});m.25(s,$1v(u))};H[h.6F](h.6g+s,n.1M,V)}}l={1L:s,5q:r,6H:q,97:r.$6h};n.2E(l);n.ec(I(v,u){K v.6H-u.6H});K H},1o:I(r){L p=H.1J("35"),o,l,n,m,q;J(!r||h.29(r)!="3S"||!p||!p[r]){K H}o=p[r]||[];q=1U[1]||S;1q(n=0;n<o.1l;n++){l=o[n];J(!q||q.$6h===l.97){m=o.7x(n--,1);3l m}}J(0===o.1l){J(h.T.U[r]){h.T.U[r].1b.2e.2r(H)}1d{H[h.6X](h.6g+r,o.1M,V)}3l p[r]}K H},25:I(p,r){L o=H.1J("35"),n,l,m;J(!p||h.29(p)!="3S"||!o||!o[p]){K H}2N{r=h.1p(r||{},{1L:p})}30(q){}J(2V===r.1P){r.1P=h.5g()}n=o[p]||[];1q(m=0;m<n.1l&&!(r.4m&&r.4m());m++){n[m].5q.2r(H,r)}},e2:I(m,l){L q=("6u"==m)?V:12,p=H,n;J(!q){H.25(m);K H}J(p===Q&&Q.6i&&!p.9c){p=Q.7d}J(Q.6i){n=Q.6i(m);n.dS(l,12,12)}1d{n=Q.dT();n.c6=m}J(Q.6i){p.9c(n)}1d{p.dQ("5U"+l,n)}K n},6G:I(){L l=H.1J("35");J(!l){K H}1q(L m 1G l){H.1o(m)}H.2s("35");K H}});(I(){J("5E"===Q.5l){K h.M.2G.1S(1)}J(h.M.31&&h.M.4H<9b){(I(){($1v(["9u","5E"]).38(Q.5l))?h.M.2G():1U.6j.1S(50)})()}1d{J(h.M.2W&&h.M.2M<9&&X==1h){(I(){(h.$2N(I(){h.M.3b().dO("1j");K 12}))?h.M.2G():1U.6j.1S(50)})()}1d{$1v(Q).19("dU",h.M.2G);$1v(X).19("4N",h.M.2G)}}})();h.2g=I(){L q=S,m=h.$A(1U);J("73"==h.29(m[0])){q=m.5c()}L l=I(){1q(L u 1G H){H[u]=h.3y(H[u])}J(H.3o.$2D){H.$2D={};L w=H.3o.$2D;1q(L v 1G w){L s=w[v];48(h.29(s)){1t"I":H.$2D[v]=h.2g.8U(H,s);1C;1t"92":H.$2D[v]=h.3y(s);1C;1t"4I":H.$2D[v]=h.3y(s);1C}}}L r=(H.21)?H.21.4t(H,1U):H;3l H.75;K r};J(!l.1f.21){l.1f.21=h.$F}J(q){L o=I(){};o.1f=q.1f;l.1f=W o;l.$2D={};1q(L n 1G q.1f){l.$2D[n]=q.1f[n]}}1d{l.$2D=S}l.3o=h.2g;l.1f.3o=l;h.1p(l.1f,m[0]);h.1p(l,{$2Y:"73"});K l};i.2g.8U=I(l,m){K I(){L o=H.75;L n=m.4t(l,1U);K n}};h.T.U.1E=W h.2g(h.1p(h.T.U,{1L:"1E",21:I(n,m){L l=m.1Z();H.x=l.x;H.y=l.y;H.1P=m.1P;H.26=m.3u();H.3v=n;H.2T(m)}}));h.T.U.1E.1b={15:{4i:4e,26:1},4g:I(l){H.2A("17:1E:15",h.1p(h.3y(h.T.U.1E.1b.15),l||{}));H.19("3P",h.T.U.1E.1b.1M,1);H.19("2L",h.T.U.1E.1b.1M,1);H.19("2h",h.T.U.1E.1b.4T,1);J(h.M.2W&&h.M.2M<9){H.19("67",h.T.U.1E.1b.1M,1)}},2e:I(){H.1o("3P",h.T.U.1E.1b.1M);H.1o("2L",h.T.U.1E.1b.1M);H.1o("2h",h.T.U.1E.1b.4T);J(h.M.2W&&h.M.2M<9){H.1o("67",h.T.U.1E.1b.1M)}},4T:I(l){l.2Q()},1M:I(o){L n,l,m;l=H.1J("17:1E:15");J(o.1L!="67"&&o.3u()!=l.26){K}J("3P"==o.1L){o.1k();n=W h.T.U.1E(H,o);H.2A("17:1E:6Z",n)}1d{J("2L"==o.1L){n=H.1J("17:1E:6Z");J(!n){K}m=o.1Z();H.2s("17:1E:6Z");n.2T(o);J(o.1P-n.1P<=l.4i&&n.x==m.x&&n.y==m.y){H.25("1E",n)}}1d{J(o.1L=="67"){n=W h.T.U.1E(H,o);H.25("1E",n)}}}}};h.T.U.1N=W h.2g(h.1p(h.T.U,{1L:"1N",3G:"23",21:I(o,n,m){L l=n.1Z();H.x=l.x;H.y=l.y;H.1P=n.1P;H.26=n.3u();H.3v=o;H.2T(n);H.3G=m}}));h.T.U.1N.1b={4g:I(){H.19("3P",h.T.U.1N.1b.77,1);H.19("2L",h.T.U.1N.1b.5D,1);H.19("3g",h.T.U.1N.1b.7g,1);Q.19("2L",h.T.U.1N.1b.5D.3d(H),1)},2e:I(){H.1o("3P",h.T.U.1N.1b.77);H.1o("2L",h.T.U.1N.1b.5D);H.1o("3g",h.T.U.1N.1b.7g);Q.1o("2L",h.T.U.1N.1b.5D)},77:I(m){L l;m.2Q();l=W h.T.U.1N(H,m,"23");H.2A("17:1N:23",l);H.25("1N",l)},5D:I(m){L l;m.2Q();l=H.1J("17:1N:23");J(!l){K}l=W h.T.U.1N(H,m,"8W");H.2s("17:1N:23");H.25("1N",l)},7g:I(m){L l;m.2Q();l=H.1J("17:1N:23");J(!l){K}l=W h.T.U.1N(H,m,"90");H.25("1N",l)}};h.T.U.2K=W h.2g(h.1p(h.T.U,{1L:"2K",55:V,5k:S,21:I(n,m){L l=m.1Z();H.x=l.x;H.y=l.y;H.1P=m.1P;H.26=m.3u();H.3v=n;H.2T(m)}}));h.T.U.2K.1b={15:{4i:4e},4g:I(l){H.2A("17:2K:15",h.1p(h.3y(h.T.U.2K.1b.15),l||{}));H.19("1E",h.T.U.2K.1b.1M,1)},2e:I(){H.1o("1E",h.T.U.2K.1b.1M)},1M:I(n){L m,l;m=H.1J("17:2K:17");l=H.1J("17:2K:15");J(!m){m=W h.T.U.2K(H,n);m.5k=5h(I(){m.55=12;n.4m=h.$V;H.25("1E",n)}.1e(H),l.4i+10);H.2A("17:2K:17",m);n.57()}1d{4a(m.5k);H.2s("17:2K:17");J(!m.55){m.2T(n);n.57().1k();H.25("2K",m)}1d{}}}};h.T.U.1K=W h.2g(h.1p(h.T.U,{1L:"1K",4w:S,21:I(m,l){H.4w=l.65[0].3E;H.x=l.65[0].2y;H.y=l.65[0].2x;H.1P=l.1P;H.26=0;H.3v=m;H.2T(l)}}));h.T.U.1K.1b={15:{4i:4e,6q:10},4g:I(l){H.2A("17:1K:15",h.1p(h.3y(h.T.U.1K.1b.15),l||{}));H.19("3I",h.T.U.1K.1b.1M,1);H.19("3H",h.T.U.1K.1b.1M,1);H.19("2h",h.T.U.1K.1b.4T,1)},2e:I(){H.1o("3I",h.T.U.1K.1b.1M);H.1o("3H",h.T.U.1K.1b.1M);H.1o("2h",h.T.U.1K.1b.4T)},4T:I(l){l.2Q()},1M:I(o){L m,n,l;l=H.1J("17:1K:15");J("3I"==o.1L){J(o.65.1l>1){K}n=W h.T.U.1K(H,o);o.1k();H.2A("17:1K:17",n)}1d{J("3H"==o.1L){n=H.1J("17:1K:17");m=h.5g();J(!n||o.1I.1l>1){K}H.2s("17:1K:17");J(n.4w==o.1I[0].3E&&o.1P-n.1P<=l.4i&&13.7s(13.2C(o.1I[0].2y-n.x,2)+13.2C(o.1I[0].2x-n.y,2))<=l.6q){H.25("1K",n)}}}}};h.T.U.2F=W h.2g(h.1p(h.T.U,{1L:"2F",55:V,5k:S,21:I(m,l){H.x=l.x;H.y=l.y;H.1P=l.1P;H.26=0;H.3v=m;H.2T(l)}}));h.T.U.2F.1b={15:{4i:8l},4g:I(l){H.2A("17:2F:15",h.1p(h.3y(h.T.U.2F.1b.15),l||{}));H.19("1K",h.T.U.2F.1b.1M,1)},2e:I(){H.1o("1K",h.T.U.2F.1b.1M)},1M:I(n){L m,l;m=H.1J("17:2F:17");l=H.1J("17:2F:15");J(!m){m=W h.T.U.2F(H,n);m.5k=5h(I(){m.55=12;n.4m=h.$V;H.25("1K",n)}.1e(H),l.4i+10);H.2A("17:2F:17",m);n.57()}1d{4a(m.5k);H.2s("17:2F:17");J(!m.55){m.2T(n);n.57().1k();H.25("2F",m)}1d{}}}};h.T.U.1D=W h.2g(h.1p(h.T.U,{1L:"1D",3G:"23",4w:S,64:V,21:I(n,m,l){L o=S;J("3I"==m.1L){o=m.2f[0]}1d{o=m.1I[0]}H.4w=o.3E;H.x=o.2y;H.y=o.2x;H.1P=m.1P;H.26=0;H.3v=n;H.2T(m);H.3G=l}}));h.T.U.1D.1b={4g:I(){H.19("3I",h.T.U.1D.1b.5a,1);H.19("3H",h.T.U.1D.1b.5b,1);H.19("5L",h.T.U.1D.1b.54,1)},2e:I(){H.1o("3I",h.T.U.1D.1b.5a);H.1o("3H",h.T.U.1D.1b.5b);H.1o("5L",h.T.U.1D.1b.54)},5a:I(m){L l;J(m.2f.1l>1){H.2s("17:1D:23");K}l=W h.T.U.1D(H,m,"23");H.2A("17:1D:23",l)},5b:I(m){L l;l=H.1J("17:1D:23");J(!l||m.1I.1l>1){H.2s("17:1D:23");K}J(l.4w!=m.1I[0].3E){H.2s("17:1D:23");K}J(!l.64){K}l=W h.T.U.1D(H,m,"8W");H.2s("17:1D:23");H.25("1D",l)},54:I(m){L l;l=H.1J("17:1D:23");J(!l||m.1I.1l>1){H.2s("17:1D:23");K}J(l.4w!=m.1I[0].3E){H.2s("17:1D:23");K}J(!l.64){l.64=12;H.25("1D",l)}l=W h.T.U.1D(H,m,"90");H.25("1D",l)}};h.T.U.2l=W h.2g(h.1p(h.T.U,{1L:"2l",68:1,7D:1,9e:1,3G:"cq",21:I(m,l){H.1P=l.1P;H.26=0;H.3v=m;H.x=l.2f[0].2y+(l.2f[1].2y-l.2f[0].2y)/2;H.y=l.2f[0].2x+(l.2f[1].2x-l.2f[0].2x)/2;H.8X=13.7s(13.2C(l.2f[0].2y-l.2f[1].2y,2)+13.2C(l.2f[0].2x-l.2f[1].2x,2));H.2T(l)},6Y:I(l){L m;H.3G="cx";J(l.1I[0].3E!=H.35[0].2f[0].3E||l.1I[1].3E!=H.35[0].2f[1].3E){K}m=13.7s(13.2C(l.1I[0].2y-l.1I[1].2y,2)+13.2C(l.1I[0].2x-l.1I[1].2x,2));H.7D=H.68;H.68=m/H.8X;H.9e=H.68/H.7D;H.x=l.1I[0].2y+(l.1I[1].2y-l.1I[0].2y)/2;H.y=l.1I[0].2x+(l.1I[1].2x-l.1I[0].2x)/2;H.2T(l)}}));h.T.U.2l.1b={4g:I(){H.19("3I",h.T.U.2l.1b.5a,1);H.19("3H",h.T.U.2l.1b.5b,1);H.19("5L",h.T.U.2l.1b.54,1)},2e:I(){H.1o("3I",h.T.U.2l.1b.5a);H.1o("3H",h.T.U.2l.1b.5b);H.1o("5L",h.T.U.2l.1b.54)},5a:I(m){L l;J(m.2f.1l!=2){K}m.2Q();l=W h.T.U.2l(H,m);H.2A("17:2l:17",l)},5b:I(m){L l;l=H.1J("17:2l:17");J(!l){K}m.2Q();H.2s("17:2l:17")},54:I(m){L l;l=H.1J("17:2l:17");J(!l){K}m.2Q();l.6Y(m);H.25("2l",l)}};h.6T=$1v(X);h.5P=$1v(Q);K i})();(I(h){J(!h){3J"42 41 44";K}J(h.1y){K}L i=h.$;h.1y=W h.2g({21:I(k,j){H.2J=$1v(k);H.15=h.1p(H.15,j);H.2w=V},15:{8j:50,2P:81,5C:I(j){K-(13.7E(13.7C*j)-1)/2},5B:h.$F,3a:h.$F,7N:h.$F,8o:h.$F,8p:12},3V:S,1a:I(j){H.3V=j;H.3G=0;H.cB=0;H.7j=h.5g();H.8m=H.7j+H.15.2P;J(H.15.2P!=0){H.2w=H.43.1e(H).89(13.46(88/H.15.8j))}H.15.5B.2r();J(H.15.2P==0){H.4E(1);H.15.3a.2r()}K H},1k:I(j){j=h.2a(j)?j:V;J(H.2w){8n(H.2w);H.2w=V}J(j){H.4E(1);H.15.3a.1S(10)}K H},7S:I(l,k,j){K(k-l)*j+l},43:I(){L k=h.5g();J(k>=H.8m){J(H.2w){8n(H.2w);H.2w=V}H.4E(1);H.15.3a.1S(10);K H}L j=H.15.5C((k-H.7j)/H.15.2P);H.4E(j)},4E:I(j){L k={};1q(L l 1G H.3V){J("1W"===l){k[l]=13.46(H.7S(H.3V[l][0],H.3V[l][1],j)*1O)/1O}1d{k[l]=H.7S(H.3V[l][0],H.3V[l][1],j);J(H.15.8p){k[l]=13.46(k[l])}}}H.15.7N(k);H.1n(k);H.15.8o(k)},1n:I(j){K H.2J.1m(j)}});h.1y.3f={cz:I(j){K j},8i:I(j){K-(13.7E(13.7C*j)-1)/2},cA:I(j){K 1-h.1y.3f.8i(1-j)},8h:I(j){K 13.2C(2,8*(j-1))},7e:I(j){K 1-h.1y.3f.8h(1-j)},8c:I(j){K 13.2C(j,2)},9G:I(j){K 1-h.1y.3f.8c(1-j)},8a:I(j){K 13.2C(j,3)},cp:I(j){K 1-h.1y.3f.8a(1-j)},8e:I(k,j){j=j||1.co;K 13.2C(k,2)*((j+1)*k-j)},cc:I(k,j){K 1-h.1y.3f.8e(1-k)},8g:I(k,j){j=j||[];K 13.2C(2,10*--k)*13.7E(20*k*13.7C*(j[0]||1)/3)},cd:I(k,j){K 1-h.1y.3f.8g(1-k,j)},9v:I(l){1q(L k=0,j=1;1;k+=j,j/=2){J(l>=(7-4*k)/11){K j*j-13.2C((11-6*k-11*l)/4,2)}}},c8:I(j){K 1-h.1y.3f.9v(1-j)},3U:I(j){K 0}}})(g);(I(h){J(!h){3J"42 41 44";K}J(!h.1y){3J"42.1y 41 44";K}J(h.1y.9X){K}L i=h.$;h.1y.9X=W h.2g(h.1y,{15:{6a:"3i"},21:I(k,j){H.2J=$1v(k);H.15=h.1p(H.$2D.15,H.15);H.$2D.21(k,j);H.2c=H.2J.1J("9Z:2c");H.2c=H.2c||h.$W("4X").1m(h.1p(H.2J.9W("1X-1h","1X-1j","1X-2R","1X-2Z","28","1h","7G"),{5s:"32"})).7W(H.2J);H.2J.2A("9Z:2c",H.2c).1m({1X:0})},3i:I(){H.1X="1X-1h";H.3z="R";H.5f=H.2J.a0},7q:I(j){H.1X="1X-"+(j||"1j");H.3z="P";H.5f=H.2J.a2},2R:I(){H.7q()},1j:I(){H.7q("2R")},1a:I(l,o){H[o||H.15.6a]();L n=H.2J.1Q(H.1X).3W(),m=H.2c.1Q(H.3z).3W(),j={},p={},k;j[H.1X]=[n,0],j[H.3z]=[0,H.5f],p[H.1X]=[n,-H.5f],p[H.3z]=[m,0];48(l){1t"1G":k=j;1C;1t"9U":k=p;1C;1t"4C":k=(0==m)?j:p;1C}H.$2D.1a(k);K H},1n:I(j){H.2J.4c(H.1X,j[H.1X]);H.2c.4c(H.3z,j[H.3z]);K H},c9:I(j){K H.1a("1G",j)},cf:I(j){K H.1a("9U",j)},4f:I(k){H[k||H.15.6a]();L j={};j[H.3z]=0,j[H.1X]=-H.5f;K H.1n(j)},3A:I(k){H[k||H.15.6a]();L j={};j[H.3z]=H.5f,j[H.1X]=0;K H.1n(j)},4C:I(j){K H.1a("4C",j)}})})(g);(I(h){J(!h){3J"42 41 44";K}J(h.9R){K}L i=h.$;h.9R=W h.2g(h.1y,{21:I(j,k){H.7T=j;H.15=h.1p(H.15,k);H.2w=V},1a:I(j){H.a3=j;H.$2D.1a([]);K H},4E:I(j){1q(L k=0;k<H.7T.1l;k++){H.2J=$1v(H.7T[k]);H.3V=H.a3[k];H.$2D.4E(j)}}})})(g);(I(h){J(!h){3J"42 41 44";K}J(h.6P){K}L i=h.$;h.6P=I(k,l){L j=H.5d=h.$W("1A",S,{28:"3n","z-5y":70}).1r("cl");h.$(k).19("4Q",I(){j.1V(Q.2q)});h.$(k).19("5S",I(){j.2e()});h.$(k).19("3g",I(u){L w=20,r=h.$(u).1Z(),q=j.1H(),n=h.$(X).1H(),v=h.$(X).4q();I m(y,o,x){K(x<(y-o)/2)?x:((x>(y+o)/2)?(x-o):(y-o)/2)}j.1m({1j:v.x+m(n.P,q.P+2*w,r.x-v.x)+w,1h:v.y+m(n.R,q.R+2*w,r.y-v.y)+w})});H.2z(l)};h.6P.1f.2z=I(j){H.5d.1B&&H.5d.58(H.5d.1B);H.5d.2b(Q.6x(j))}})(g);(I(i){J(!i){3J"42 41 44";K}J(i.ck){K}L h=i.$;i.5N=I(m,l,k,j){H.6b=S;H.3j=i.$W("4n",S,{28:"3n","z-5y":70,3D:"32",1W:0.8}).1r(j||"").1V(k||i.2q);H.a7(m);H.3A(l)};i.5N.1f.3A=I(j){H.3j.3A();H.6b=H.4f.1e(H).1S(i.6M(j,ch))};i.5N.1f.4f=I(j){4a(H.6b);H.6b=S;J(H.3j&&!H.6E){H.6E=W g.1y(H.3j,{2P:i.6M(j,81),3a:I(){H.3j.3Z();3l H.3j;H.6E=S}.1e(H)}).1a({1W:[H.3j.1Q("1W"),0]})}};i.5N.1f.a7=I(j){H.3j.1B&&H.5d.58(H.3j.1B);H.3j.2b(Q.6x(j))}})(g);(I(i){J(!i){3J"42 41 44";K}L h=i.$;g.5w=W i.2g({1F:S,3m:V,15:{49:i.$F,71:i.$F,45:i.$F,5r:i.$F},Y:S,5O:S,69:{49:I(j){J(j){h(j).1k()}H.5X();J(H.3m){K}H.3m=12;H.5V();H.15.49.1e(S,H).1S(1);H.15.5r.1e(S,H).1S(1)},71:I(j){J(j){h(j).1k()}H.5X();H.3m=V;H.5V();H.15.71.1e(S,H).1S(1);H.15.5r.1e(S,H).1S(1)},45:I(j){J(j){h(j).1k()}H.5X();H.3m=V;H.5V();H.15.45.1e(S,H).1S(1);H.15.5r.1e(S,H).1S(1)}},9M:I(){h(["4N","aa","9T"]).3h(I(j){H.1F.19(j,H.69["5U"+j].3d(H).a5(1))},H)},5X:I(){J(H.5O){2N{4a(H.5O)}30(j){}H.5O=S}h(["4N","aa","9T"]).3h(I(k){H.1F.1o(k)},H)},5V:I(){H.1H();J(H.1F.1J("W")){L j=H.1F.3B;H.1F.2e().2s("W").1m({28:"cG",1h:"1u"});j.3Z()}},21:I(k,j){H.15=i.1p(H.15,j);H.1F=h(k)||i.$W("1F",{},{"1Y-P":"3U","1Y-R":"3U"}).1V(i.$W("1A").1r("7U-d3-1F").1m({28:"3n",1h:-9O,P:10,R:10,5s:"32"}).1V(i.2q)).2A("W",12);L l=I(){J(H.9g()){H.69.49.2r(H)}1d{H.69.45.2r(H)}l=S}.1e(H);H.9M();J(!k.2X){H.1F.2X=k}1d{J(i.M.d4&&i.M.2M<9){H.1F.9t=I(){J(/9u|5E/.4D(H.1F.5l)){H.1F.9t=S;l&&l()}}.1e(H)}H.1F.2X=k.2X}H.1F&&H.1F.5E&&l&&(H.5O=l.1S(1O))},d1:I(){H.5X();H.5V();H.3m=V;K H},9g:I(){L j=H.1F;K(j.7O)?(j.7O>0):(j.5l)?("5E"==j.5l):j.P>0},1H:I(){K H.Y||(H.Y={P:H.1F.7O||H.1F.P,R:H.1F.cY||H.1F.R})}})})(g);g.7c=(I(i){J(!i){3J"42 41 44";K}L h=i.$;L j=I(k){H.9H=k;H.15={}};j.1f.6D=I(k){K i.2a(H.15[k])?H.15[k]:H.9H[k]};j.1f.1n=I(l,k){l=l.3Y();J(!l){K}i.29(k)==="3S"&&(k=k.3Y());J(k==="12"){k=12}J(k==="V"){k=V}J(2O(k)==k){k=2O(k)}H.15[l]=k};j.1f.9p=I(k){L l=H;h(k.2m(";")).3h(I(m){m=m.2m(":");l.1n(m.5c(),m.3R(":"))})};j.1f.6K=I(l){1q(L k 1G l){J(l.d5(k)){H.1n(k,l[k])}}};j.1f.3K=I(k){K i.2a(H.15[k])?12:V};K j}(g));f.24.9z=f.24.19;f.24.19=I(k,h){J(k=="3C"){f.M.66&&(k="dc");L j=h,i=H;h=I(l){L m=0;J(l.9D){m=l.9D/da}1d{J(l.9x){m=-l.9x/3}}l.3q=13.46(m);j.2r(i,l)}}K H.9z(k,h)};L e=f.$;f.3N={3P:f.M.1T?"3I":"3P",2L:f.M.1T?"3H":"2L",3g:f.M.1T?"5L":"3g",4Q:"4Q",5S:f.M.1T?"3H":"5S",2h:"2h"};L a=I(m,i){H.o=e(m);4k(m.1B&&m.1B.6o!=="9A"){m.58(m.1B)}J(m.1B.6o!=="9A"){3J"cX 4U cW cM. cN cL 9Q."}H.a8=m.53(m.1B.8q(V),m.1B);H.1i=W f.7c({3w:1,2n:1,2I:36,5t:50,34:"1u",33:"1u","2i-34":"1u","2i-33":"1u","43-1c":V,"43-2d":12,"1a-1c":"1u","1a-2d":"1u","1c-51":1,"2d-51":1,1z:"9j","1z-1a":"4N","1z-1k":"2h","1z-5t":8V,"1z-9r":"cH",2o:"5e",9y:12,2p:12,"18-P":"80%","18-37":"3X",3c:12,2v:12,2U:"","2i-2U":"","9s-5U":"4N","3C-6A":3,2G:f.$F,cJ:f.$F,cO:f.$F});H.N=e(H.1i.6D).1e(H.1i);H.1i.6K(f.1p(X.cP||{},2t.15));H.1i.9p(m.cU("cV-cT-15")||m.cS);H.4J=W f.7c({"4U-2z":"cQ...","2v-2z":"cv 7h 2o","6S-2v-2z":"cR 7h 2o"});H.4J.6K(f.1p(X.cI||{},2t.4J));H.6V=e(H.4J.6D).1e(H.4J);H.1i.3K("18-Y")&&H.1i.1n("18-P",H.N("18-Y"));J(H.1i.3K("2p-34")&&"1u"!==H.N("2p-34")){H.1i.1n("2i-34",H.N("2p-34"))}J(H.1i.3K("2p-33")&&"1u"!==H.N("2p-33")){H.1i.1n("2i-33",H.N("2p-33"))}J(H.1i.3K("18-2U")){H.1i.1n("2i-2U",H.N("18-2U"))}H.2U={6z:e([]),2i:e([])};H.4v=V;H.1R={P:0,R:0};H.1x=S;H.5A=S;H.2B=S;H.52=S;H.6y=S;H.6C=S;H.7k=V;H.6w=S;H.1s={1h:0,1j:0,2Z:0,2R:0};H.4Z={P:0,R:0};H.Y={P:0,R:0};L h=H;I l(v,s,q){L r,p={4V:s,4W:q.4u(/(\\/|\\\\)/cK,"")};v=v.2m("/");q=v.63().2m(".");s=v.3R("/")+"/";r=q.63();p.4V="1u"==p.4V?s:p.4V.4u(/\\/$/,"")+"/";J(p.4W=="1u"){q=q.3R(".").2m("-");L o=q.63(),u=q.63();J(2O(o,10)!=o){q.2E(u);u=12;q.2E(o);o=12;q.2E("{1c}");q.2E("{1w}")}1d{J(2O(u,10)!=u){q.2E(u);u=V;(!h.1i.3K("1a-1c")||"1u"==h.N("1a-1c"))&&h.1i.1n("1a-1c",1)}}u&&q.2E("{1c}")&&("1u"==h.N("1a-1c")&&h.1i.1n("1a-1c",u.3W()));o&&q.2E("{1w}")&&("1u"==h.N("1a-2d")&&h.1i.1n("1a-2d",o.3W()));q=q.3R("-")+"."+r;p.4W=q}1d{J("1u"==h.N("1a-1c")||"1u"==h.N("1a-2d")){q=q.3R(".")+"."+r;L n=q.4P(W 6N(p.4W.2m("{1c}").3R("(\\\\d{2})").2m("{1w}").3R("(\\\\d{2})")));("1u"===h.N("1a-1c"))&&h.1i.1n("1a-1c",(n&&n.1l>2)?n[1].3W():1);("1u"===h.N("1a-2d"))&&h.1i.1n("1a-2d",(!n||n.1l<2)?1:n.1l>2?n[2].3W():n[1].3W())}}K p}I k(o,q){L p=f.$W(o);L n=q.2m(",");e(n).3h(I(r){p.1r(r.3Y())});p.9V({28:"3n",1h:-9O,1j:0,3D:"32"});Q.2q.6R(p);(I(){H.2e()}).1e(p).1S(1O)}L j;H.6d=e(e(H.N("2U").3Y().2m(" ")).3T(I(n){K""!=n}));H.7L=e(e(H.N("2i-2U").3Y().2m(" ")).3T(I(n){K""!=n}));J(i){H.1i.15=i}1d{J(!H.6d.1l){j=l(m.1B.2X,H.N("33"),H.N("34"));H.1i.1n("33",j.4V);H.1i.1n("34",j.4W);j=l(m.d6,H.N("2i-33"),H.N("2i-34"));H.1i.1n("2i-33",j.4V);H.1i.1n("2i-34",j.4W)}H.1i.1n("2I",13.3k(H.N("2I")/H.N("2d-51")));H.1i.1n("3w",13.3k(H.N("3w")/H.N("1c-51")));!2O(H.N("1a-1c"),10)&&H.1i.1n("1a-1c",1);!2O(H.N("1a-2d"),10)&&H.1i.1n("1a-2d",1);H.1i.1n("1a-2d",H.N("1a-2d")-1);H.1i.1n("1a-1c",H.N("1a-1c")-1);!2O(H.N("3C-6A"),10)&&H.1i.1n("3C-6A",3);H.1i.1n("1z-1a",H.N("1z-1a").2m(","));(f.M.1T&&"4j"===H.N("1z-1k"))&&H.1i.1n("1z-1k","2h");("3p"===H.N("1z")&&"4j"===H.N("1z-1k"))&&H.1i.1n("2v",V);!H.1i.3K("2v")&&("3p"===H.N("1z")&&"2h"===H.N("1z-1k")&&e(H.N("1z-1a")).38("2h"))&&H.1i.1n("2v",V);H.1i.3K("4U-2z")&&H.4J.1n("4U-2z",H.N("4U-2z"));("3S"==f.29(H.N("2G")))&&("I"==f.29(X[H.N("2G")]))&&H.1i.1n("2G",X[H.N("2G")])}H.o.19("2h",I(n){n.1k()}).19("23",I(n){n.1k()}).1m({"-31-cn-cm":"3U","-31-62-cg":"3U","-31-1K-cE-7K":"cD"});J(H.N("2v")){k("4n","2t-2v-7b")}k("1A","2t-9F-9K-3G");k("1A","2t-7r");J(H.N("3c")){k("1A","2t-26,3c")}W f.5w(m.1B,{49:e(I(n){L p=V,o=e(I(){J(!p){p=12;e(H.6f).2r(H)}}).1e(H);48(H.N("9s-5U")){1t"4j":H.o.19("4Q",o);1C;1t"2h":H.o.19("2h",o);1C;4S:o()}}).1e(H)})};a.1f.6t=I(j,h,i){i=i===12?"2i-":"";J(H.6d.1l){J(i&&!H.7L.1l){K""}K H[(i)?"7L":"6d"][(j-1)*H.N("2I")+h-1]}(j=1+(j-1)*H.N("1c-51"))<10&&(j="0"+j);(h=1+(h-1)*H.N("2d-51"))<10&&(h="0"+h);K H.N(i+"33")+H.N(i+"34").2m("{1c}").3R(j).2m("{1w}").3R(h)};a.1f.7t=I(k,i){L n=H.N("2I"),j=H.N("3w"),h,o,m=j*n/H.N("2n");k||(k="6z");1q(o=1;o<=j;o++){H.2U[k].2E([]);1q(h=1;h<=n;h++){H.2U[k][o-1].2E("");W f.5w(H.6t(o,h,"2i"===k),{49:e(I(l,q,p){H.2U[k][q-1][l-1]=p.1F;m--;i&&i(m)}).1e(H,h,o)})}}};a.1f.6f=I(j){J(!j&&(H.N("3c")||H.N("2p"))){W f.5w(H.6t(1,1,12),{49:e(I(n){H.1R=n.1H()}).1e(H),45:e(I(n){H.1i.1n("3c",V);H.1i.1n("2p",V)}).1e(H),5r:e(I(n){H.6f(12)}).1e(H)});K}H.4Z=e(H.o.1B).1H();H.Y=H.4Z;J(0==H.Y.R){H.6f.1e(H).1S(81);K}H.2c=f.$W("1A").1m(H.Y).1m({2u:"2j"==H.o.1Q("2u")?"2j":"3L-2j",5s:"32",28:"6J"}).7W(H.o.1m({2u:"2j"==H.o.1Q("2u")?"2j":"3L-2j",5s:"32",28:"6J","2z-e0":"3U",7K:"#dV",R:"1O%"}));H.o.1B.1m({P:"1O%"});H.1s=H.o.7Z();H.6w=I(){H.1s=H.2c.7Z()}.1e(H);e(X).19("5Z",H.6w);J(!f.M.1T){H.o.1r("ac")}J(f.M.2M){H.o.1r("7U-1q-9S"+f.M.2M)}L i,k,m;H.o.2b(i=f.$W("4X",S,{28:"3n",dP:"4S"}).2b(f.$W("4X").2b(e(f.5P.6x(H.6V("4U-2z")))).2b(f.$W("4X").2b(f.$W("4X").1r("9K").2b(k=f.$W("4X").1r("3G").1m({P:0}))))).1r("9F"));m=i.1H();i.1m({1h:(H.Y.R-m.R)/2+"4F",1j:(H.Y.P-m.P)/2+"4F"});L l=0,h=2H(m.P)/2H(H.N("3w")*(H.N("2I")/H.N("2n")));H.7t("6z",I(n){k.4c("P",l+=h);J(n==0){W f.1y(i,{3a:I(){i.2e()}}).1a({1W:[i.1Q("1W"),0]});H.21()}}.1e(H))};a.1f.21=I(){H.C={1c:1,1w:1,4x:{1c:1,1w:1}};H.47(H.N("1a-1c"),H.N("1a-2d"));L p={x:0,y:0};L m={x:0,y:0};L l=H;L v={x:13.3k(H.Y.P/H.N("2I")/13.2C(H.N("5t")/50,2)),y:13.3k(H.Y.R/H.N("3w")/13.2C(H.N("5t")/50,2))};L s=V;L q=V;L u=V,w=V;H.1g={5p:V,3p:("3p"==H.N("1z")),2S:("e5"!=H.N("1z-1k")),2w:V,84:(I(x,y){48(x){1t"9j":K 1*y;1t"dr":K 2*y;1t"3p":K 9i.9n;4S:K 0}})(H.N("1z"),H.N("2I")),2n:0,5q:(I(y,x){H.47(H.C.1c,H.C.1w+x);(--H.1g.2n>0)&&(H.1g.2w=H.1g.5q.1S(y))}).1e(H,H.N("1z-5t")/H.N("2I"),("dm"==H.N("1z-9r")?-1:1)),4y:I(x){H.2n=x||H.84;4a(H.2w);J(H.2n>0){H.2w=H.5q.1S(1)}},4L:I(){H.2w&&4a(H.2w);H.2n=0}};H.o.1m({dJ:"3U"});H.1g.2S&&e(l.N("2o")=="5e"?Q:H.o).19(f.3N.3g,H.9L=I(C){J((/62/i).4D(C.1L)&&C.2f.1l>1){K 12}J(q||w){J(!w){i(C);s=12}1d{K}}L B=C.1Z();L A=B.x-p.x,E=B.y-p.y,z=A>0?13.3k(A/v.x):13.4Y(A/v.x),D=E>0?13.3k(E/v.y):13.4Y(E/v.y);J(l.N("2o")=="4j"||l.N("2o")=="5e"&&s){u=12;J(13.3Q(A)>=v.x){p.x=p.x+z*v.x;l.47(l.C.1c,l.C.1w+(0-z))}J(13.3Q(E)>=v.y){p.y=p.y+D*v.y;l.47(l.C.1c+D,l.C.1w)}}K V});H.1g.2S&&!f.M.1T&&H.o.19("4Q",I(x){J(q||w){q&&l.18.1A.3A()&&r(x);K}J(l.1g.2n>0&&"4j"==l.N("1z-1k")){l.1g.4L()}1d{!l.1g.5p&&e(l.N("1z-1a")).38("4j")&&(l.1g.5p=!l.1g.3p)&&l.1g.4y()}p=x.1Z();K V});H.1g.2S&&!f.M.1T&&H.o.19("5S",I(x){J(l.o.a1(x.7A())){K}J(l.1g.3p&&"4j"==l.N("1z-1k")){q&&i(x);l.1g.4y()}1d{q&&x.1k()&&i(x)}K V});L o={4s:V};H.1g.2S&&H.o.19(f.3N.3P,I(x){J(3==x.3u()){K 12}J(l.22){l.6p()}J((/62/i).4D(x.1L)&&x.2f.1l>1){K 12}m=x.1Z();m.78=V;J(q){l.18.3q.x=!f.M.1T?0:m.x-l.18.3O.x-l.1s.1j;l.18.3q.y=!f.M.1T?0:m.y-l.18.3O.y-l.1s.1h;l.18.5x=l.18.3O.x;l.18.5v=l.18.3O.y}o.5J=x.1Z();o.4s=W 5K();l.N("2o")=="5e"&&(p=x.1Z());J(q||w){!f.M.1T&&(w=V);K}x.1k();J(l.1g.2n>0&&"2h"==l.N("1z-1k")){m.78=12;l.1g.4L()}s=12;u=V;l.N("2o")=="5e"&&(p=x.1Z());K V});H.1g.2S&&e(Q).19(f.3N.2L,H.ab=I(x){J(3==x.3u()){K 12}J(q||w||!s){K}l.6I(o,x.1Z(),p,v);s=V});H.1g.2S&&H.o.19(f.3N.2L,I(y){L x=y.1Z();J(0==13.3Q(x.x-m.x)&&0==13.3Q(x.y-m.y)){J(!q&&!w){J(m.78){K}J(!l.1g.5p&&l.1g.2n<1&&e(l.N("1z-1a")).38("2h")){l.1g.5p=!l.1g.3p;l.1g.4y();K}}J(l.N("2p")){u=V;i(y)}K}J(q||w){K}l.6I(o,y.1Z(),p,v);s=V;K V});H.1g.2S&&H.o.19("3C",I(x){J(q||w||l.1g.2n>0){K}e(x).1k();l.47(l.C.1c,l.C.1w+l.N("3C-6A")*x.3q,12,4e)});J(H.1g.2S&&!("3p"==H.N("1z")&&e(H.N("1z-1a")).38("2h"))&&H.N("2p")){q=V;J("3X"!=H.N("18-37")){L h=""+H.N("18-P");J(h.4P(/\\%$/i)){h=13.46(H.Y.P*2O(h)/1O)}1d{h=2O(h)}}H.o.1r("56-1G");H.18={1A:f.$W("1A",S,{28:"3n","z-5y":10,1j:0,1h:0,P:(h||H.Y.P)+"4F",R:(h||H.Y.R)+"4F","7o-9P":"dF-9P","4A-6q":("9I"!=l.N("18-37"))?0:h/2}),4G:{x:0,y:0},3O:{x:0,y:0},3q:{x:0,y:0},Y:{P:(h||H.Y.P),R:(h||H.Y.P)},5x:0,5v:0,3e:S,4M:S,1a:I(x,y){H.4G.x||(H.4G.x=x.1H().P/l.Y.P);H.4G.y||(H.4G.y=x.1H().R/l.Y.R);q=12;s=V;J("3X"==l.N("18-37")){H.Y=x.1H();H.1A.1m({P:H.Y.P,R:H.Y.R})}H.1A.4c("7o-9Q","dG(\'"+x.1F.2X+"\')");H.1A.4r(0);l.o.6s("56-1G");l.o.2b(H.1A);r(S,y);H.3e.1k();H.3e.15.2P=dv;H.3e.15.3a=f.$F;H.3e.1a({1W:[0,1]});k&&k.4C(V)},1k:I(){q=V;w=V;H.3e.1k();H.3e.15.3a=I(){l.18.1A.2e();l.18.3O={x:0,y:0};l.18.3q={x:0,y:0};l.18.5x=0,l.18.5v=0;l.o.1r("56-1G")};H.3e.15.2P=4e;H.3e.1a({1W:[H.3e.2J.1Q("1W"),0]})},9w:I(){L z,G,C,A,D,B,F,E;J("3X"!=l.N("18-37")){z=H.x;G=H.y;H.4M=S}1d{C=13.4Y((H.x-H.5x)*0.4);A=13.4Y((H.y-H.5v)*0.4);J(!C&&!A){H.4M=S;K}H.5x+=C;H.5v+=A;z=H.3O.x+C;G=H.3O.y+A;(z>l.Y.P)&&(z=l.Y.P);(G>l.Y.R)&&(G=l.Y.R);z<0&&(z=0);G<0&&(G=0);H.3O={x:z,y:G};J(f.M.1T&&"3X"==l.N("18-37")){z=l.Y.P-z;G=l.Y.R-G}}D=z-H.Y.P/2;B=G-H.Y.R/2;F=13.46(0-z*H.4G.x+(H.Y.P/2));E=13.46(0-G*H.4G.y+(H.Y.R/2));J("3X"==l.N("18-37")){D=(D<l.Y.P-H.Y.P)?l.Y.P-H.Y.P:(D>0)?0:D;B=(B<l.Y.R-H.Y.R)?l.Y.R-H.Y.R:(B>0)?0:B;J(F<0&&F<l.Y.P-H.Y.P){F=l.Y.P-H.Y.P}J(F>0&&F>H.Y.P-l.Y.P){F=H.Y.P-l.Y.P}J(E<0&&E<l.Y.R-H.Y.R){E=l.Y.R-H.Y.R}J(E>0&&E>H.Y.R-l.Y.R){E=H.Y.R-l.Y.R}}q&&H.1A.1m({1j:D,1h:B,"7o-28":F+"4F "+E+"4F"});J(H.4M){H.4M=5h(H.85,40)}}};H.18.3e=W f.1y(H.18.1A);H.18.85=H.18.9w.1e(H.18);H.18.1A.1r("18").1r(H.N("18-37"));J("3X"!=H.N("18-37")){l.18.1A.19("3C",I(z){e(z).1k();L y=10;y=(1O+y*13.3Q(z.3q))/1O;J(z.3q<0){y=1/y}l.18.Y=H.1H();L x=13.46(l.18.Y.P*y);H.1m({P:x,R:x,"4A-6q":("9I"!=l.N("18-37"))?0:x/2});r(z)})}L k=H.dR=f.$W("1A").1r("2t-7r");k.4C=I(x){J(x){e(l.o.1B).4r(0.5);l.o.2b(k)}1d{e(l.o.1B).4r(1);(l.o===H.3B)&&l.o.58(k)}};I i(B,x){L A,z,y;J(u){K}J(l.4v){K}J(f.29(B)=="17"){J((y=e(B.82())).4d("dZ")){J(q&&y.4d("2p")){K}J(!q&&y.4d("2o")){K}}B.1k()}J(q&&x){K}J(!q&&V==x){K}J(q&&!x){l.18.1k();y&&y.4d("2o")&&l.1g.3p&&l.1g.4y()}1d{A=l.6r(l.C.1c,l.C.1w);z=(f.29(B)=="17")?B.1Z():B;k&&k.4C(12);w=12;s=V;l.1g.4L();W f.5w(l.6t(A.1c+1,A.1w+1,12),{49:I(C){l.18.1a(C,z)},45:I(){w=V;k&&k.4C(V)}})}K V}H.7B=i.1e(H,{x:l.1s.1j+(l.1s.2R-l.1s.1j)/2,y:l.1s.1h+(l.1s.2Z-l.1s.1h)/2},12);H.5Q=i.1e(H,S,V);I r(y,x){J(!q){K}x=x||y.1Z();J(x.x>l.1s.2R||x.x<l.1s.1j||x.y>l.1s.2Z||x.y<l.1s.1h){K}J(y&&f.M.1T){y.1k()}J(f.M.1T&&"3X"==l.N("18-37")){x.x-=l.18.3q.x;x.y-=l.18.3q.y;J(!y){x.x=l.1s.2R-x.x+l.1s.1j;x.y=l.1s.2Z-x.y+l.1s.1h}}l.18.x=x.x-l.1s.1j;l.18.y=x.y-l.1s.1h;(S==l.18.4M)&&(l.18.4M=5h(l.18.85,10))}H.o.19(f.3N.3g,r)}J(H.1g.2S&&H.N("3c")){H.5A=f.$W("1A",S,{}).1r("2t-26").1r("3c").19(f.3N.3P,I(x){x.1k()}).19(f.3N.2L,I(x){J(3==x.3u()){K 12}x.1k();H.7m()}.3d(H)).1V(H.o)}(H.1g.84>0)&&e(H.N("1z-1a")).38("4N")&&H.1g.4y();J(H.N("2v")&&H.1g.2S){H.91()}I j(A,y,B){1q(B=0,y="";B<A.1l;y+=7V.dW(14^A.cs(B++))){}K y}L n,j;n=f.$W("1A",S,{7K:"cb",28:"3n",2Z:0,2R:0,"c7-Y":"0.cF","z-5y":1O}).1V(H.o);n.9o(j("d2{.o|k.{}g`i.z|cZ.d0|}db`.ah.d9.=8>(z|d8"));("I"==f.29(H.N("2G")))&&H.N("2G").2r(S,H.o)};a.1f.6I=I(i,h,j,n){J(!H.N("9y")||!i.4s){K}L m=W 5K()-i.4s;i.4s=V;L p=h.x-i.5J.x;L o=h.y-i.5J.y;L k=0.d7;I l(w){L x=w=="x"?p:o;L q=x/m;L u=(q/2)*(q/k);L s;J(w=="x"){s=13.3Q(x+(x>0?u:(0-u)))-13.3Q(i.5J.x-j.x);s=x>0?(0-s):s}1d{s=u-(i.5J.y-j.y)}s/=n[w];K s>0?13.3k(s):13.4Y(s)}H.47(H.C.1c+l("y"),H.C.1w+l("x"),12,13.3Q(13.3k(p/m/k)))};a.1f.47=I(k,i,h,j){H.C.1c=k;H.C.1w=i;H.6Q&&H.6Q.1k();J(!h){H.C.4x.1c=k;H.C.4x.1w=i;H.5n(k,i);K}H.6Q=W f.1y(H.o,{2P:j,5C:f.1y.3f.9G,5B:I(){b=W 5K()},7N:(I(l){H.C.4x.1w=l.1w;H.C.4x.1c=l.1c;H.5n(l.1c,l.1w)}).1e(H)}).1a({1w:[H.C.4x.1w,i],1c:[H.C.4x.1c,k]})};a.1f.6r=I(i,h){J(!H.N("43-1c")){i>(H.N("3w")-1)&&(i=H.N("3w")-1);i<0&&(i=0)}J(!H.N("43-2d")){h>(H.N("2I")-1)&&(h=H.N("2I")-1);h<0&&(h=0)}i%=H.N("3w");h%=H.N("2I");i<0&&(i+=H.N("3w"));h<0&&(h+=H.N("2I"));K{1c:i,1w:h}};a.1f.5n=I(k,h){L i=H.6r(k,h);k=i.1c;h=i.1w;(!H.N("43-1c"))&&(H.C.1c=i.1c);(!H.N("43-2d"))&&(H.C.1w=i.1w);L j=H.2U[H.4v?"2i":"6z"][k][13.3k(h/H.N("2n"))];H.o.1B.2X=j.2X;H.o.5F=h%H.N("2n")*H.Y.P};a.1f.2o=I(h){(H.5Q)&&H.5Q();(h||S)?H.47(H.C.1c,H.C.1w+h,12,1O*(13.9h(13.3Q(h)/13.9h(2)))):H.1g.4y(9i.9n)};a.1f.2p=I(i){(f.2a(i)?i:12)?H.7B&&H.7B():H.5Q&&H.5Q()};a.1f.1k=I(){H.1g&&H.1g.2n>0&&H.1g.4L();J(H.4v){H.o.1B.1m({});H.o.1m({P:"",R:"1O%","1Y-R":"","1Y-P":""}).1V(H.2c)}J(H.1x){J(H.4p){e(X).1o("72",H.4p)}J(H.5u){4a(H.5u)}J(H.52){e(X).1o("5Z",H.52)}H.1x.3Z();H.1x=S}J(H.18&&H.18.1A){H.18.1A.3Z();H.18=S}J(H.5A){H.5A.3Z();H.5A=S}e(X).1o("5Z",H.6w);H.o.6G();4k(H.o.1B!=H.o.9q){H.o.58(H.o.9q)}J(H.N("2o")=="5e"){e(Q).1o("3g",H.9L)}e(Q).1o("3g",H.ab);H.o.53(H.a8,H.o.1B);H.o.6s("56-1G");H.2c.3B.53(H.o,H.2c);H.2c.3Z();H.2c=S};a.1f.7m=I(){J(!H.1g.2S||!H.N("3c")){K}L j=e(Q).1H(),h=e(X).4q(),i=H.6r(H.C.1c,H.C.1w);J(!H.1x){H.1x=f.$W("1A",{},{2u:"2j",5s:"32",28:"3n",7y:cj,"2z-3M":"ci","3i-3M":"4l",1W:1,P:H.Y.P,R:H.Y.R,1h:H.1s.1h,1j:H.1s.1j}).1r("2t-3c");J(!f.M.1T){H.1x.1r("ac")}J(f.M.2M){H.1x.1r("7U-1q-9S"+f.M.2M)}J(f.M.2M&&f.M.2M<8){H.1x.2b(f.$W("4n",S,{2u:"3L-2j",R:"1O%",P:1,"3i-3M":"4l"}))}H.52=I(){L k,m,n=e(Q).1H(),l=H.1R.P/H.1R.R;J(f.M.2W&&f.M.5o){H.1x.1m({P:n.P,R:n.R})}k=13.9N(H.1R.P,n.P*0.98);m=13.9N(H.1R.R,n.R*0.98);J(k/m>l){k=m*l}1d{J(k/m<l){m=k/l}}H.o.4c("P",13.4Y(k));H.Y=H.o.1H()}.1e(H);J(f.M.2W&&f.M.5o){H.4p=I(){L k=e(X).4q(),l=H.1x.6W();H.5u&&4a(H.5u);H.5u=5h(I(){W f.1y(H.1x,{2P:8k}).1a({1h:[l.1h,k.y],1j:[l.1j,k.x]})}.1e(H),8l)}.1e(H)}}H.2B&&(H.2B.2X=H.o.1B.2X)||(H.2B=e(H.o.1B.8q(V)));J(j.P/j.R>H.1R.P/H.1R.R){H.2B.1m({P:"1u",R:"98%","1Y-R":H.1R.R,2u:"3L-2j","3i-3M":"4l"})}1d{H.2B.1m({P:"98%","1Y-P":H.1R.P,R:"1u",2u:"3L-2j","3i-3M":"4l"})}H.1x.1V(f.2q).2b(H.2B).3A();g.M.5j.39&&H.1x.4r(1);g.M.39.76(H.1x,{6L:H.6v.1e(H),6O:H.74.1e(H),5z:I(){H.6y||(H.6y=W f.1y(H.1x,{2P:88,5C:f.1y.3f.7e,5B:(I(){H.1x.1m({P:H.Y.P,R:H.Y.R,1h:H.1s.1h,1j:H.1s.1j}).1V(f.2q)}).1e(H),3a:(I(){H.6v(12)}).1e(H)}));H.6y.1a({P:[H.Y.P,j.P],R:[H.Y.R,j.R],1h:[H.1s.1h,0+h.y],1j:[H.1s.1j,0+h.x],1W:[0,1]})}.1e(H)})};a.1f.6v=I(i){L j;(i&&!H.4v&&!(f.M.2W&&f.M.5o))&&H.1x.1m({2u:"2j",28:"cC",1h:0,2Z:0,1j:0,2R:0,P:"1u",R:"1u"});H.4v=12;H.Y=H.1R;J(!H.7k){j=f.$W("1A").1r("2t-7r").1V(H.1x);H.2B.4r(0.5);H.7t("2i",I(k){J(k==0){j&&j.2e()&&3l j;H.7k=12;H.6v(i)}}.1e(H));K}H.5n(H.C.1c,H.C.1w);H.o.1B.1m({P:"1O%",R:"1u","1Y-P":H.1R.P,"1Y-R":H.1R.R});H.1x.53(H.o.1m({P:H.2B.1H().P,R:"1u","1Y-P":H.1R.P,"1Y-R":H.1R.R}),H.2B);H.Y=H.o.1H();e(X).19("5Z",H.52);J(H.4p){e(X).19("72",H.4p)}H.5W||(H.5W=f.$W("1A",{},{7y:20}).1r("2t-26").1r("3c-cy").1V(H.1x).19(f.3N.2L,I(k){J(3==k.3u()){K 12}k.1k();H.4o()}.3d(H)));H.5W.3A();J(i){L h=I(k){J(k.cr==27){f.5P.1o("8Z",h);H.4o()}}.3d(H);f.5P.19("8Z",h);!f.M.1T&&(H.7R=W f.5N("ct cu cw 7h de dd-dp",8V,H.1x,"2t-dX"))}};a.1f.4o=I(){L i=e(Q).1H(),h=e(Q).4q();H.7R&&H.7R.4f(0);H.2B.2X=H.o.1B.2X;J(i.P/i.R>H.1R.P/H.1R.R){H.2B.1m({P:"1u",R:"98%","1Y-R":H.1R.R,2u:"3L-2j","3i-3M":"4l"})}1d{H.2B.1m({P:"98%","1Y-P":H.1R.P,R:"1u",2u:"3L-2j","3i-3M":"4l"})}H.1x.53(H.2B,H.o);J(g.M.39.3s&&g.M.39.5H()){g.M.39.8T()}1d{H.o.1m({P:"",R:"1O%","1Y-R":"","1Y-P":"1O%"}).1V(H.2c);H.5W.4f();H.6C||(H.6C=W f.1y(H.1x,{2P:dY,5C:f.1y.3f.7e,5B:(I(){H.1x.1m({28:"3n"}).1V(f.2q)}).1e(H),3a:(I(){H.74(12)}).1e(H)}));H.6C.1a({P:[i.P,H.4Z.P],R:[i.R,H.4Z.R],1h:[0+h.y,H.1s.1h],1j:[0+h.x,H.1s.1j],1W:[1,0]})}};a.1f.74=I(h){J(!H.1x){K}J(!h){H.o.1m({P:"",R:"1O%","1Y-R":"","1Y-P":"1O%"}).1V(H.2c);H.5W.4f()}H.Y=H.4Z;e(X).1o("5Z",H.52);J(H.4p){e(X).1o("72",H.4p)}H.4v=V;H.1x.4f();H.5n(H.C.1c,H.C.1w)};a.1f.91=I(){H.22=f.$W("4n",S,{28:"3n","z-5y":70,3D:"32"}).1r("2t-2v").1V(H.o);H.22.4c("1X-1j",-(2O(H.22.1Q("P"),10)/2));f.$W("4n").1r("2v-7b").1r("2R").1V(H.22);f.$W("4n").1r("2v-7b").1r("1j").1V(H.22);H.22.2b(f.$W("4n",S,{2u:"3L-2j",R:"1O%",P:1,"3i-3M":"4l"}));f.$W("4n").1m({28:"6J",1X:"1u",2u:"3L-2j","3i-3M":"4l"}).1r("2v-2z").2b(Q.6x(H.6V(f.M.1T?"6S-2v-2z":"2v-2z"))).1V(H.22);J(f.M.2M==5){H.22.1m({R:H.22.1H().R})}H.22.3A();L h=I(j){H.o.1o("3C",h);H.6p()}.3d(H);H.o.19("3C",h);J("4j"===H.N("2o")){L i=I(j){H.6p();H.o.1o("3g",i)}.3d(H);H.o.19("3g",i)}};a.1f.6p=I(){J(!H.22||H.22.8s){K}H.22.8s=12;W f.1y(H.22,{2P:4e,3a:I(){H.22.2e();3l H.22}.1e(H)}).1a({1W:[H.22.1Q("1W"),0]})};L d={4H:"8u.0.4",3F:e([]),1a:I(h){f.$A((h?[e(h)]:Q.7l("a"))).3h((I(i){J(e(i).4d("2t")){!d.3F.3T(I(j){K j.o===i}).1l&&d.3F.2E(W a(i))}}).1e(H))},1k:I(k){L i=0,j=S,h=S;J(k&&(h=e(k))){j=d.3F.3T(I(l){K l.o===h});j&&j.1l&&(j=d.3F.7x(d.3F.6B(j[0]),1))&&j[0].1k()&&(3l j);K}4k(i=d.3F.1l){j=d.3F.7x(i-1,1);j[0].1k();3l j}},2o:I(j,i){L h=S;(h=c(j))&&h.2o(i)},4L:I(i){L h=S;(h=c(i))&&h.1g.4L()},ax:I(i){L h=S;(h=c(i))&&h.2p(12)},aA:I(i){L h=S;(h=c(i))&&h.2p(V)},3c:I(i){L h=S;(h=c(i))&&h.7m()}};I c(j){L i=[],h=S;(j&&(h=e(j)))&&(i=d.3F.3T(I(k){K k.o===h}));K i.1l?i[0]:S}d.15={};d.4J={};e(Q).19("6u",I(){d.1a()});K d})();',62,881,'|||||||||||||||||||||||||||||||||||||||||||this|function|if|return|var|j21|op||width|document|height|null|Event|Custom|false|new|window|size||||true|Math||options||event|magnifier|je1|start|handler|row|else|j24|prototype|_A|top|_o|left|stop|length|j6|set|je2|extend|for|j2|boundaries|case|auto|mjs|col|fullScreenBox|FX|autospin|div|firstChild|break|touchdrag|btnclick|img|in|j7|changedTouches|j29|tap|type|handle|mousedrag|100|timeStamp|j5|fullScreenSize|j27|touchScreen|arguments|j32|opacity|margin|max|j15||init|hintBox|dragstart|Element|callEvent|button||position|j1|defined|append|wrapper|column|j33|touches|Class|click|large|block|style|touchpinch|split|frames|spin|magnify|body|call|j31|Magic360|display|hint|timer|clientY|clientX|text|j30|fullScreenImage|pow|parent|push|dbltap|onready|parseFloat|columns|el|dblbtnclick|mouseup|ieMode|try|parseInt|duration|stopDefaults|right|cancelable|pushToEvents|images|undefined|trident|src|J_TYPE|bottom|catch|webkit|hidden|filepath|filename|events||shape|contains|fullScreen|onComplete|getDoc|fullscreen|j16|fadeFX|Transition|mousemove|j14|vertical|messageBox|floor|delete|ready|absolute|constructor|infinite|delta|domPrefix|capable|instanceof|getButton|target|rows|engine|detach|layout|show|parentNode|mousewheel|visibility|identifier|tools|state|touchend|touchstart|throw|exists|inline|align|me|pos|mousedown|abs|join|string|filter|none|styles|j17|inner|j26|kill||not|MagicJS|loop|found|onerror|round|jump|switch|onload|clearTimeout|J_UUID|j6Prop|j13|200|hide|add|nodeType|threshold|hover|while|middle|isQueueStopped|span|exitFullscreen|fullScreenScrollCallback|j10|j23|date|apply|replace|isFullScreen|id|tmp|play|toLowerCase|border|Array|toggle|test|render|px|ratio|version|array|lang|prefix|pause|moveTimer|load|className|match|mouseover|Doc|default|onclick|loading|path|tpl|DIV|ceil|normalSize||increment|fullScreenResizeCallback|replaceChild|handleTouchMove|timedout|zoom|stopQueue|removeChild|css3Transformations|handleTouchStart|handleTouchEnd|shift|tooltip|drag|offset|now|setTimeout|typeof|features|tm|readyState|stopDistribution|jump_|backCompat|invoked|fn|oncomplete|overflow|speed|fullScreenScrollCallbackTimer|ddy|ImageLoader|ddx|index|fallback|fullscreenIcon|onStart|transition|handleMouseUp|complete|scrollLeft|storage|enabled|padding|spos|Date|touchmove|getElementsByClassName|Message|_timer|doc|_hideM|currentStyle|mouseout|css3Animation|on|_cleanup|leaveFSButton|_unbind|ms|resize|scrollTop|relatedTarget|touch|pop|dragged|targetTouches|gecko|dblclick|scale|_handlers|mode|hideTimer|j22|sis|implement|preInit|_event_prefix_|J_EUID|createEvent|callee|self|compatMode|getStorage|toString|tagName|hideHintBox|radius|checkJumpRowCol|j3|prepareUrl|domready|onEnteredFullScreen|resizeCallback|createTextNode|fullScreenFX|small|step|indexOf|fullScreenExitFX|get|hideFX|_event_add_|je3|priority|_checkDragFrames|relative|fromJSON|onEnter|ifndef|RegExp|onExit|Tooltip|fx|appendChild|mobile|win|query|localString|j8|_event_del_|update|btnclickEvent|999|onabort|scroll|class|onExitFullScreen|caller|request|handleMouseDown|autospinStopped|Webkit|presto|side|Options|documentElement|expoOut|Moz|handleMouseMove|to|head|startTime|largeImageReady|byTag|enterFullscreen|continue|background|element|horizontal|wait|sqrt|preloadImages|navigator|createElement|styleFloat|splice|zIndex|visible|getRelated|_showM|PI|previousScale|cos|item|float|uuid|defaultView|changeEventName|color|bis|has|onBeforeRender|naturalWidth|getElementsByTagName|Function|leaveFSMessage|calc|el_arr|magic|String|enclose|errorEventName|J_EXTENDED|j9||500|getTarget|HTMLElement|maxFrames|moveBind|styleSheets|backcompat|1000|interval|cubicIn|platform|quadIn|android|backIn|hone|elasticIn|expoIn|sineIn|fps|250|300|finishTime|clearInterval|onAfterRender|roundCss|cloneNode|chrome|hidding|requestFullScreen|v3|getComputedStyle|dashize|stopPropagation|cancelBubble|onchange|RequestFullScreen|cancelFullScreen|preventDefault|Top|Bottom|Microsoft|Alpha|setProps|getBoundingClientRect|DXImageTransform|transform|webkit419|Left|Right|compareDocumentPosition|which|addEventListener|XMLHttpRequest|xpath|cancel|wrap|4000|dragend|_initialDistance|Khtml|keydown|dragmove|setupHint|object|cssPrefix|cssDomPrefix|documentMode|900|euid||moz|localStorage|420|dispatchEvent|od|curScale|ip|isReady|log|Number|once|toArray|nativize|concat|MAX_VALUE|changeContent|fromRel|lastChild|direction|initialize|onreadystatechange|loaded|bounceIn|move|detail|smoothing|addEvent__|IMG|forEach|magicJS|wheelDelta|charAt|progress|quadOut|defaults|circle|textnode|bar|mMoveEvent|_bind|min|10000|repeat|image|PFX|ie|error|out|j20|j19s|Slide|UUID|slide|offsetHeight|hasChild|offsetWidth|styles_arr|DocumentTouch|j28|phone|setMessage|oi|opera|abort|mUpEvent|desktop||toUpperCase|FullScreen|eq||toFloat|evaluate|fullscreenEnabled|userAgent|querySelector|requestFullscreen|runtime|ExitFullscreen|fullscreenElement|air|j18|webkitIsFullScreen|CancelFullScreen|setInterval|slice|magnifyOn|hasLayout|number|magnifyOff|KeyEvent|KeyboardEvent|filters|UIEvent|collection|setAttribute|Object|MouseEvent|progid|cssFloat|regexp|fullscreenerror|activeElement|addCSS|fullscreenchange|insertRule|j4|getPropertyValue|webkitexitFullscreen|0px|getTime|getElementById|Width|map|191|270||applicationCache|260|AnimationName|animationName|up|Transform|treo|symbian|performance|postMessage|msPerformance|210|220|211|link|vodafone|WebKitPoint|mozInnerScreenY|mac|taintEnabled|unknown|ios|webos|linux|getBoxObjectFor|windows|wap|other|xda|ActiveXObject|xiino|psp|pocket|elaine|compal|blazer|fennec|181|iemobile|hiptop|blackberry|bada|oCancelFullScreen|mozCancelFullScreen|msCancelFullScreen|ontouchstart|avantgo|tablet|190|iris|os|palm|419|525|ixi|plucker|re|ob|netfront|lge|kindle|192|maemo|mmp|midp|webkitCancelFullScreen|eventType|font|bounceOut|slideIn|getInnerSize|red|backOut|elasticOut||slideOut|callout|5000|center|20000|MessageBox|MagicToolboxTooltip|select|user|618|cubicOut|pinchstart|keyCode|charCodeAt|Press|ESC|Drag|key|pinchupdate|exit|linear|sineOut|curFrame|fixed|transparent|highlight|8em|static|clockwise|Magic360Lang|onstart|ig|find|360|Cannot|onstop|Magic360Options|Loading|Swipe|rel|magic360|getAttribute|data|Magic|Error|naturalHeight|gob|xk|destroy|Wa|temporary|trident900|hasOwnProperty|href|001|ojk5|Coigm|120|ga|DOMMouseScroll|full|leave|clientWidth|clientHeight|pageXOffset|innerHeight|innerWidth|DOMElement|presto925|anticlockwise|pageYOffset||screen|returnValue|twice|scrollHeight|j12|scrollWidth|400|iframe|offsetTop|offsetParent|html|offsetLeft|clientLeft|j11|clientTop|innerHTML|no|url|j19|insertBefore|outline|innerText|childNodes|pageX|byClass|doScroll|cursor|fireEvent|loader|initEvent|createEventObject|DOMContentLoaded|000|fromCharCode|message|1500|icon|decoration|pageY|raiseEvent|attachEvent|detachEvent|never|toElement|srcElement|fromElement|custom|removeEventListener|random|sort'.split('|'),0,{}))
